# Supplementary material for: Single cell sequencing reveals endothelial plasticity with transient mesenchymal activation after myocardial infarction
Source: Nat Commun. 2021 Jan 29;12:681. doi: 10.1038/s41467-021-20905-1 (PMC7846794; doi:10.1038/s41467-021-20905-1)
Supplement: Supplementary file 4 — Supplementary Data 1 [file 41467_2021_20905_MOESM4_ESM.xlsx]

## Sheet: Cell Annotations
Barcode	Cluster Tombor et al.	Original Cluster Forte et al.	Original Celltype Forte et al.
AAACCTGAGACAGAGA	9	5	B cells
AAACCTGAGATACACA	5	6	Fibroblasts II
AAACCTGAGCTGCGAA	9	5	B cells
AAACCTGAGGCTAGGT	2	11	Granulocytes
AAACCTGAGTAGATGT	13	10	NK_T cells
AAACCTGGTTCCACAA	5	0	Fibroblasts I
AAACCTGGTTCCTCCA	10	5	B cells
AAACCTGGTTGTCGCG	6	2	Endothelial
AAACCTGTCAACACCA	0	0	Fibroblasts I
AAACCTGTCACAGGCC	1	0	Fibroblasts I
AAACCTGTCCTTTCTC	1	0	Fibroblasts I
AAACCTGTCGTCGTTC	6	2	Endothelial
AAACCTGTCTCTAAGG	5	6	Fibroblasts II
AAACGGGAGAATTGTG	6	2	Endothelial
AAACGGGAGACTTTCG	9	5	B cells
AAACGGGAGAGTAAGG	13	10	NK_T cells
AAACGGGAGGGATGGG	13	10	NK_T cells
AAACGGGAGGGCACTA	1	0	Fibroblasts I
AAACGGGAGTGCCATT	0	0	Fibroblasts I
AAACGGGCAAACCCAT	1	0	Fibroblasts I
AAACGGGCACCGAAAG	1	0	Fibroblasts I
AAACGGGCAGAAGCAC	18	2	Endothelial
AAACGGGCAGCTGTAT	2	3	Monocytes I
AAACGGGCATCGATGT	5	0	Fibroblasts I
AAACGGGGTCACCCAG	0	0	Fibroblasts I
AAACGGGGTCCGCTGA	1	0	Fibroblasts I
AAACGGGTCAACACAC	1	0	Fibroblasts I
AAACGGGTCACGGTTA	13	10	NK_T cells
AAACGGGTCCGAACGC	0	0	Fibroblasts I
AAACGGGTCCGGGTGT	1	0	Fibroblasts I
AAACGGGTCGCCTGTT	6	2	Endothelial
AAACGGGTCTACTATC	6	2	Endothelial
AAAGATGAGACACTAA	0	0	Fibroblasts I
AAAGATGAGAGACGAA	5	0	Fibroblasts I
AAAGATGAGAGCAATT	10	10	NK_T cells
AAAGATGAGATAGGAG	5	0	Fibroblasts I
AAAGATGAGCTGGAAC	8	0	Fibroblasts I
AAAGATGAGGTGATAT	1	0	Fibroblasts I
AAAGATGAGGTGTTAA	13	10	NK_T cells
AAAGATGAGTGTACGG	0	0	Fibroblasts I
AAAGATGCAATGGATA	1	0	Fibroblasts I
AAAGATGCACACGCTG	1	0	Fibroblasts I
AAAGATGCATCGACGC	9	5	B cells
AAAGATGCATTAGCCA	2	3	Monocytes I
AAAGATGCATTGAGCT	1	0	Fibroblasts I
AAAGATGGTACGAAAT	8	0	Fibroblasts I
AAAGATGGTCCCGACA	1	0	Fibroblasts I
AAAGATGGTCTAGCCG	3	1	Macrophages
AAAGATGGTTAAGAAC	1	0	Fibroblasts I
AAAGATGTCCGTCATC	7	2	Endothelial
AAAGATGTCGTACGGC	0	0	Fibroblasts I
AAAGCAAAGTGTGGCA	11	8	DCs
AAAGCAAAGTGTTGAA	1	0	Fibroblasts I
AAAGCAACAATCGGTT	6	2	Endothelial
AAAGCAACATATGCTG	1	0	Fibroblasts I
AAAGCAAGTGAAAGAG	9	5	B cells
AAAGCAAGTGGGTCAA	6	2	Endothelial
AAAGCAAGTTAGATGA	6	2	Endothelial
AAAGCAATCACGAAGG	0	0	Fibroblasts I
AAAGCAATCACTGGGC	6	2	Endothelial
AAAGCAATCTGGTTCC	9	5	B cells
AAAGTAGAGAATCTCC	0	0	Fibroblasts I
AAAGTAGAGGAACTGC	5	0	Fibroblasts I
AAAGTAGCAAGGTTTC	7	2	Endothelial
AAAGTAGCATGCTGGC	1	0	Fibroblasts I
AAAGTAGCATTCTCAT	9	5	B cells
AAAGTAGGTACCGTAT	5	6	Fibroblasts II
AAAGTAGGTCCGTGAC	8	0	Fibroblasts I
AAAGTAGGTCGCGAAA	5	0	Fibroblasts I
AAAGTAGTCAGCTTAG	6	0	Fibroblasts I
AAAGTAGTCCAAACAC	1	0	Fibroblasts I
AAAGTAGTCCGTCAAA	6	2	Endothelial
AAAGTAGTCGTGGTCG	5	6	Fibroblasts II
AAAGTAGTCTGCGTAA	9	5	B cells
AAAGTAGTCTGTGCAA	10	0	Fibroblasts I
AAAGTAGTCTTGTACT	0	0	Fibroblasts I
AAATGCCAGAATAGGG	1	0	Fibroblasts I
AAATGCCAGATGTGGC	5	0	Fibroblasts I
AAATGCCAGCCACTAT	1	0	Fibroblasts I
AAATGCCAGCCATCGC	1	0	Fibroblasts I
AAATGCCAGCTATGCT	6	2	Endothelial
AAATGCCAGGATTCGG	7	2	Endothelial
AAATGCCAGGCAGGTT	2	10	NK_T cells
AAATGCCCACAAGACG	6	2	Endothelial
AAATGCCGTATATGGA	6	2	Endothelial
AAATGCCGTCTCAACA	1	0	Fibroblasts I
AAATGCCGTTCCACTC	2	3	Monocytes I
AAATGCCTCTCAACTT	0	0	Fibroblasts I
AAATGCCTCTGAAAGA	1	0	Fibroblasts I
AACACGTAGGAATGGA	1	0	Fibroblasts I
AACACGTAGTGTGAAT	6	2	Endothelial
AACACGTCATTGGGCC	1	0	Fibroblasts I
AACACGTGTGTCTGAT	0	0	Fibroblasts I
AACACGTGTTCACCTC	9	5	B cells
AACACGTGTTGTACAC	2	3	Monocytes I
AACACGTTCCCTTGCA	7	2	Endothelial
AACACGTTCTACGAGT	0	0	Fibroblasts I
AACACGTTCTCAAACG	13	10	NK_T cells
AACACGTTCTGCAGTA	8	0	Fibroblasts I
AACACGTTCTGCGTAA	1	0	Fibroblasts I
AACCATGAGACAAGCC	1	0	Fibroblasts I
AACCATGCACGTCTCT	1	0	Fibroblasts I
AACCATGCACTGTTAG	8	0	Fibroblasts I
AACCATGGTCAACTGT	2	3	Monocytes I
AACCATGGTCGACTAT	13	10	NK_T cells
AACCATGGTCTGATCA	13	10	NK_T cells
AACCATGGTGAAAGAG	9	5	B cells
AACCATGGTGATGTCT	1	0	Fibroblasts I
AACCATGGTTCTCATT	5	6	Fibroblasts II
AACCATGTCAGCGATT	9	5	B cells
AACCATGTCGTATCAG	1	0	Fibroblasts I
AACCATGTCTGTCCGT	6	14	Lymphatic ECs
AACCGCGAGACCTTTG	7	2	Endothelial
AACCGCGAGGGATGGG	6	2	Endothelial
AACCGCGAGTGCGATG	9	5	B cells
AACCGCGCAATGGTCT	1	0	Fibroblasts I
AACCGCGCACAACGTT	5	6	Fibroblasts II
AACCGCGCACCGAATT	1	0	Fibroblasts I
AACCGCGCACGAAGCA	8	0	Fibroblasts I
AACCGCGCATGTCCTC	6	2	Endothelial
AACCGCGCATTCACTT	6	2	Endothelial
AACCGCGGTAAACCTC	7	2	Endothelial
AACCGCGGTAGGCATG	0	0	Fibroblasts I
AACCGCGGTTCAGGCC	0	0	Fibroblasts I
AACCGCGTCAAGCCTA	6	2	Endothelial
AACCGCGTCCTTGGTC	1	0	Fibroblasts I
AACCGCGTCGGTGTCG	8	0	Fibroblasts I
AACCGCGTCTCTGCTG	6	2	Endothelial
AACGTTGAGTCCGTAT	1	0	Fibroblasts I
AACGTTGCAAAGCGGT	7	2	Endothelial
AACGTTGCATTGGTAC	6	2	Endothelial
AACGTTGGTCCAGTGC	9	5	B cells
AACGTTGGTTACGCGC	1	0	Fibroblasts I
AACGTTGGTTATGTGC	7	2	Endothelial
AACGTTGTCACTTATC	1	0	Fibroblasts I
AACGTTGTCATCGATG	1	0	Fibroblasts I
AACGTTGTCCCTGACT	1	0	Fibroblasts I
AACGTTGTCTGGAGCC	1	0	Fibroblasts I
AACGTTGTCTGTCTAT	5	6	Fibroblasts II
AACTCAGAGAAAGTGG	5	6	Fibroblasts II
AACTCAGAGCCCTAAT	6	2	Endothelial
AACTCAGAGTGGTAAT	3	1	Macrophages
AACTCAGCAAGAAGAG	1	0	Fibroblasts I
AACTCAGCAAGACACG	1	0	Fibroblasts I
AACTCAGCAATCTGCA	1	0	Fibroblasts I
AACTCAGCACATAACC	6	2	Endothelial
AACTCAGCACGAAGCA	1	0	Fibroblasts I
AACTCAGGTAATTGGA	16	13	SMCs_Pericytes
AACTCAGGTATGGTTC	0	0	Fibroblasts I
AACTCAGGTATTAGCC	1	0	Fibroblasts I
AACTCAGGTCAACATC	9	5	B cells
AACTCAGGTCAGATAA	8	0	Fibroblasts I
AACTCAGGTGTCGCTG	1	0	Fibroblasts I
AACTCAGGTTAAGGGC	1	0	Fibroblasts I
AACTCAGGTTGGACCC	13	10	NK_T cells
AACTCAGTCACAACGT	9	5	B cells
AACTCAGTCCACGCAG	1	0	Fibroblasts I
AACTCCCAGAACTGTA	1	0	Fibroblasts I
AACTCCCCAGTTCATG	5	6	Fibroblasts II
AACTCCCCATGCTGGC	13	10	NK_T cells
AACTCCCGTTCCATGA	6	2	Endothelial
AACTCCCGTTGAGTTC	1	0	Fibroblasts I
AACTCCCTCCTCCTAG	1	0	Fibroblasts I
AACTCCCTCTACCTGC	8	0	Fibroblasts I
AACTCTTAGAAACCTA	0	0	Fibroblasts I
AACTCTTAGCCAGTAG	7	2	Endothelial
AACTCTTAGTAGATGT	1	0	Fibroblasts I
AACTCTTGTATATGAG	0	0	Fibroblasts I
AACTCTTGTCCGAGTC	6	2	Endothelial
AACTCTTGTCGACTGC	1	0	Fibroblasts I
AACTCTTGTCTTGCGG	5	0	Fibroblasts I
AACTCTTGTGCCTGTG	2	3	Monocytes I
AACTCTTTCATGCAAC	6	2	Endothelial
AACTCTTTCTACCAGA	0	0	Fibroblasts I
AACTGGTAGCGAAGGG	6	2	Endothelial
AACTGGTAGGGTTCCC	13	10	NK_T cells
AACTGGTCACGAAACG	5	6	Fibroblasts II
AACTGGTCAGGCAGTA	1	0	Fibroblasts I
AACTGGTCATGGTAGG	9	5	B cells
AACTGGTGTGTTCGAT	1	0	Fibroblasts I
AACTGGTGTTGCTCCT	1	0	Fibroblasts I
AACTGGTTCACATGCA	1	0	Fibroblasts I
AACTGGTTCCGAAGAG	8	0	Fibroblasts I
AACTGGTTCGAACTGT	0	0	Fibroblasts I
AACTGGTTCGCTTAGA	8	0	Fibroblasts I
AACTTTCCAAGAAGAG	9	5	B cells
AACTTTCCAAGACACG	9	5	B cells
AACTTTCCACATTTCT	1	0	Fibroblasts I
AACTTTCCAGACAAAT	0	0	Fibroblasts I
AACTTTCGTACATGTC	1	6	Fibroblasts II
AACTTTCGTACGAAAT	9	5	B cells
AACTTTCGTACTTCTT	8	0	Fibroblasts I
AACTTTCGTAGAGTGC	0	0	Fibroblasts I
AACTTTCGTATGAATG	7	2	Endothelial
AACTTTCGTGAGGGAG	7	2	Endothelial
AACTTTCGTTGTGGCC	8	0	Fibroblasts I
AACTTTCTCCACGTTC	1	0	Fibroblasts I
AACTTTCTCCTTGCCA	5	0	Fibroblasts I
AACTTTCTCTAACCGA	7	2	Endothelial
AACTTTCTCTGCTTGC	1	0	Fibroblasts I
AAGACCTAGCGACGTA	9	5	B cells
AAGACCTAGCTGCGAA	0	0	Fibroblasts I
AAGACCTAGGTCGGAT	8	0	Fibroblasts I
AAGACCTAGTGTCTCA	0	0	Fibroblasts I
AAGACCTCAACACCTA	1	0	Fibroblasts I
AAGACCTCAGCTCGAC	9	5	B cells
AAGACCTGTTCAGGCC	8	0	Fibroblasts I
AAGACCTTCCGCGTTT	17	1	Macrophages
AAGACCTTCTCCGGTT	9	5	B cells
AAGCCGCAGACTTTCG	13	10	NK_T cells
AAGCCGCAGCTATGCT	6	2	Endothelial
AAGCCGCAGGCCCTTG	1	0	Fibroblasts I
AAGCCGCCAAGCTGTT	6	2	Endothelial
AAGCCGCCACACCGAC	1	0	Fibroblasts I
AAGCCGCCAGCTGTTA	0	0	Fibroblasts I
AAGCCGCCATCGGACC	0	0	Fibroblasts I
AAGCCGCCATGTCGAT	11	8	DCs
AAGCCGCGTGCAGGTA	1	0	Fibroblasts I
AAGCCGCTCAGTACGT	1	0	Fibroblasts I
AAGCCGCTCATGCAAC	1	0	Fibroblasts I
AAGCCGCTCATTATCC	1	0	Fibroblasts I
AAGCCGCTCGTAGATC	18	2	Endothelial
AAGGAGCAGCCACGTC	5	6	Fibroblasts II
AAGGAGCAGGAGTTGC	6	2	Endothelial
AAGGAGCAGGGAAACA	5	15	Schwann cells
AAGGAGCAGTCCTCCT	1	0	Fibroblasts I
AAGGAGCAGTGTACCT	1	0	Fibroblasts I
AAGGAGCCAATCGGTT	0	0	Fibroblasts I
AAGGAGCCAGACAAGC	6	2	Endothelial
AAGGAGCCATGGGACA	0	0	Fibroblasts I
AAGGAGCGTACTTCTT	5	6	Fibroblasts II
AAGGAGCGTCGGCACT	8	0	Fibroblasts I
AAGGAGCGTCTCATCC	0	0	Fibroblasts I
AAGGAGCGTGCGAAAC	6	2	Endothelial
AAGGAGCGTGTCAATC	6	2	Endothelial
AAGGAGCTCAGATAAG	1	0	Fibroblasts I
AAGGAGCTCGCGATCG	8	0	Fibroblasts I
AAGGAGCTCTTACCGC	6	2	Endothelial
AAGGAGCTCTTCGAGA	5	6	Fibroblasts II
AAGGAGCTCTTTACAC	0	0	Fibroblasts I
AAGGCAGAGCCTATGT	9	5	B cells
AAGGCAGAGGAATGGA	1	0	Fibroblasts I
AAGGCAGAGGATGGTC	1	0	Fibroblasts I
AAGGCAGAGGCGCTCT	1	0	Fibroblasts I
AAGGCAGAGTGTCCCG	7	2	Endothelial
AAGGCAGCATGCATGT	0	4	Myofibroblasts
AAGGCAGCATTCACTT	6	2	Endothelial
AAGGCAGGTAGCGTGA	1	0	Fibroblasts I
AAGGCAGGTCGCCATG	1	0	Fibroblasts I
AAGGCAGGTCTAGTCA	0	0	Fibroblasts I
AAGGCAGGTCTTGATG	6	2	Endothelial
AAGGCAGTCAACCATG	5	0	Fibroblasts I
AAGGCAGTCCATGAAC	1	0	Fibroblasts I
AAGGTTCAGACTTTCG	1	0	Fibroblasts I
AAGGTTCAGCAGCGTA	1	0	Fibroblasts I
AAGGTTCAGTCCCACG	13	10	NK_T cells
AAGGTTCCATACGCCG	1	0	Fibroblasts I
AAGGTTCGTGTGACCC	8	0	Fibroblasts I
AAGGTTCTCCAACCAA	0	0	Fibroblasts I
AAGGTTCTCGCCAGCA	2	3	Monocytes I
AAGGTTCTCTTCCTTC	1	0	Fibroblasts I
AAGTCTGAGACTAGAT	6	2	Endothelial
AAGTCTGAGAGTAATC	1	0	Fibroblasts I
AAGTCTGAGCGATAGC	9	5	B cells
AAGTCTGAGCGTTTAC	1	0	Fibroblasts I
AAGTCTGAGCTTATCG	1	0	Fibroblasts I
AAGTCTGAGGATGTAT	0	0	Fibroblasts I
AAGTCTGAGTTGAGTA	13	10	NK_T cells
AAGTCTGCAGTTAACC	1	0	Fibroblasts I
AAGTCTGCATATGCTG	2	3	Monocytes I
AAGTCTGGTACCGTTA	9	5	B cells
AAGTCTGGTGGTAACG	0	0	Fibroblasts I
AAGTCTGGTTGAGTTC	1	0	Fibroblasts I
AAGTCTGTCTGCGTAA	13	10	NK_T cells
AATCCAGAGAAAGTGG	0	0	Fibroblasts I
AATCCAGAGTGACATA	5	6	Fibroblasts II
AATCCAGAGTGCGTGA	6	14	Lymphatic ECs
AATCCAGCAAGAAAGG	0	0	Fibroblasts I
AATCCAGCAGCATACT	8	0	Fibroblasts I
AATCCAGCAGCTTAAC	1	0	Fibroblasts I
AATCCAGCATCTCGCT	5	6	Fibroblasts II
AATCCAGCATGATCCA	0	0	Fibroblasts I
AATCCAGCATGTTCCC	0	0	Fibroblasts I
AATCCAGGTACAAGTA	7	2	Endothelial
AATCCAGGTTCGTCTC	10	0	Fibroblasts I
AATCCAGTCGGATGGA	8	0	Fibroblasts I
AATCCAGTCTTGTACT	1	0	Fibroblasts I
AATCGGTAGCCGCCTA	1	0	Fibroblasts I
AATCGGTAGCTTATCG	5	13	SMCs_Pericytes
AATCGGTAGGAACTGC	1	0	Fibroblasts I
AATCGGTAGGTGTTAA	0	0	Fibroblasts I
AATCGGTCAATCACAC	1	0	Fibroblasts I
AATCGGTCAATGGTCT	1	0	Fibroblasts I
AATCGGTCAGGGTTAG	9	5	B cells
AATCGGTTCCTAGAAC	6	2	Endothelial
AATCGGTTCGACAGCC	0	0	Fibroblasts I
AATCGGTTCGATGAGG	0	0	Fibroblasts I
AATCGGTTCTTCAACT	5	6	Fibroblasts II
ACACCAAAGAAAGTGG	1	0	Fibroblasts I
ACACCAAAGACACGAC	1	0	Fibroblasts I
ACACCAAAGAGCTTCT	6	2	Endothelial
ACACCAAAGTCTCAAC	7	2	Endothelial
ACACCAAAGTTTAGGA	6	2	Endothelial
ACACCAACAATAGCAA	2	3	Monocytes I
ACACCAACACATTCGA	8	0	Fibroblasts I
ACACCAACACCGGAAA	1	0	Fibroblasts I
ACACCAACACGAAACG	0	0	Fibroblasts I
ACACCAACAGGGTTAG	2	3	Monocytes I
ACACCAACATCTACGA	6	2	Endothelial
ACACCAACATCTGGTA	1	0	Fibroblasts I
ACACCAAGTACAGTTC	1	0	Fibroblasts I
ACACCAAGTACATCCA	6	2	Endothelial
ACACCAAGTTCACGGC	1	0	Fibroblasts I
ACACCAATCAGATAAG	13	10	NK_T cells
ACACCAATCCCTAACC	5	0	Fibroblasts I
ACACCAATCGGTGTTA	1	0	Fibroblasts I
ACACCAATCTAACTGG	1	0	Fibroblasts I
ACACCCTAGCCAGGAT	1	0	Fibroblasts I
ACACCCTAGGATGGTC	9	5	B cells
ACACCCTCATTACCTT	7	2	Endothelial
ACACCCTCATTCCTCG	1	0	Fibroblasts I
ACACCCTGTACGACCC	6	2	Endothelial
ACACCCTGTCTAGCCG	0	0	Fibroblasts I
ACACCCTGTTACGTCA	6	2	Endothelial
ACACCCTGTTCCTCCA	1	0	Fibroblasts I
ACACCCTTCGTTACGA	5	6	Fibroblasts II
ACACCGGAGAAGGTGA	11	8	DCs
ACACCGGAGATGGCGT	1	0	Fibroblasts I
ACACCGGAGGGTCTCC	6	14	Lymphatic ECs
ACACCGGCAAACGCGA	13	10	NK_T cells
ACACCGGGTGCGAAAC	9	5	B cells
ACACCGGGTGCGGTAA	1	0	Fibroblasts I
ACACCGGTCTTGCATT	2	3	Monocytes I
ACACTGAAGGCCATAG	1	0	Fibroblasts I
ACACTGAAGTGTTGAA	1	0	Fibroblasts I
ACACTGACAGCTGTTA	9	5	B cells
ACACTGACAGGCTCAC	7	2	Endothelial
ACACTGAGTCTTGTCC	6	6	Fibroblasts II
ACACTGATCAGCAACT	1	0	Fibroblasts I
ACACTGATCATCTGTT	7	2	Endothelial
ACACTGATCGACGGAA	1	0	Fibroblasts I
ACACTGATCTTGGGTA	1	0	Fibroblasts I
ACACTGATCTTTAGTC	0	0	Fibroblasts I
ACAGCCGAGACACTAA	1	0	Fibroblasts I
ACAGCCGAGATCTGCT	8	0	Fibroblasts I
ACAGCCGAGCACACAG	1	0	Fibroblasts I
ACAGCCGCAATAACGA	0	0	Fibroblasts I
ACAGCCGCACAACGCC	6	2	Endothelial
ACAGCCGCACAGGTTT	6	2	Endothelial
ACAGCCGCACCCATTC	6	2	Endothelial
ACAGCCGCAGTCAGCC	1	0	Fibroblasts I
ACAGCCGCATCACGTA	5	6	Fibroblasts II
ACAGCCGGTGCGCTTG	5	6	Fibroblasts II
ACAGCCGGTTGGTTTG	1	0	Fibroblasts I
ACAGCCGTCAAACCGT	6	2	Endothelial
ACAGCCGTCAGGTTCA	1	0	Fibroblasts I
ACAGCCGTCGTTACGA	13	10	NK_T cells
ACAGCTAAGCGATTCT	6	2	Endothelial
ACAGCTACAACCGCCA	8	0	Fibroblasts I
ACAGCTACACATTTCT	1	0	Fibroblasts I
ACAGCTACACTTAACG	0	0	Fibroblasts I
ACAGCTACAGTATAAG	1	0	Fibroblasts I
ACAGCTATCCGAACGC	7	2	Endothelial
ACAGCTATCTCTTGAT	0	0	Fibroblasts I
ACATACGAGACTTTCG	5	0	Fibroblasts I
ACATACGAGGCTAGAC	0	0	Fibroblasts I
ACATACGAGTCGTTTG	1	0	Fibroblasts I
ACATACGCAAATTGCC	6	2	Endothelial
ACATACGCAGATCTGT	8	0	Fibroblasts I
ACATACGGTCAGCTAT	1	0	Fibroblasts I
ACATACGTCACGACTA	9	5	B cells
ACATACGTCCATGAAC	8	0	Fibroblasts I
ACATACGTCCTCAACC	9	5	B cells
ACATCAGAGCGTTGCC	1	0	Fibroblasts I
ACATCAGCAAGTCATC	6	2	Endothelial
ACATCAGCAATAACGA	1	0	Fibroblasts I
ACATCAGCACCAGTTA	1	0	Fibroblasts I
ACATCAGCACGTTGGC	6	2	Endothelial
ACATCAGCAGGACCCT	1	0	Fibroblasts I
ACATCAGGTGATAAAC	0	0	Fibroblasts I
ACATCAGGTTAAGTAG	8	0	Fibroblasts I
ACATGGTAGACTAAGT	5	6	Fibroblasts II
ACATGGTAGAGGTTGC	6	2	Endothelial
ACATGGTAGGAATCGC	4	6	Fibroblasts II
ACATGGTCAAGTCTAC	0	0	Fibroblasts I
ACATGGTCAGCTATTG	8	0	Fibroblasts I
ACATGGTCATCTACGA	6	2	Endothelial
ACATGGTCATGTTGAC	6	2	Endothelial
ACATGGTGTAAGTGGC	9	5	B cells
ACATGGTGTCCAAGTT	6	2	Endothelial
ACATGGTGTCCTCTTG	0	0	Fibroblasts I
ACATGGTGTGCACCAC	0	0	Fibroblasts I
ACATGGTGTGCTTCTC	16	13	SMCs_Pericytes
ACATGGTTCACATAGC	2	3	Monocytes I
ACATGGTTCTGACCTC	5	6	Fibroblasts II
ACCAGTAAGAAACCAT	16	13	SMCs_Pericytes
ACCAGTAAGACGACGT	1	0	Fibroblasts I
ACCAGTAAGACTTTCG	1	0	Fibroblasts I
ACCAGTAAGATCCGAG	8	0	Fibroblasts I
ACCAGTACACCGCTAG	0	0	Fibroblasts I
ACCAGTACACTAAGTC	6	2	Endothelial
ACCAGTACACTCGACG	0	0	Fibroblasts I
ACCAGTACAGATTGCT	6	2	Endothelial
ACCAGTAGTAATCGTC	17	5	B cells
ACCAGTAGTCCGTCAG	8	0	Fibroblasts I
ACCAGTAGTGCAACGA	5	6	Fibroblasts II
ACCAGTATCAACACGT	1	0	Fibroblasts I
ACCAGTATCACATGCA	9	5	B cells
ACCAGTATCACCCTCA	1	0	Fibroblasts I
ACCAGTATCTAACCGA	1	0	Fibroblasts I
ACCAGTATCTTTCCTC	1	0	Fibroblasts I
ACCCACTAGTGCCATT	6	2	Endothelial
ACCCACTCACCTCGTT	6	2	Endothelial
ACCCACTCACGGCGTT	0	4	Myofibroblasts
ACCCACTCAGACAAAT	8	0	Fibroblasts I
ACCCACTCAGCTATTG	0	0	Fibroblasts I
ACCCACTGTCAGCTAT	5	6	Fibroblasts II
ACCCACTTCATTTGGG	6	0	Fibroblasts I
ACCCACTTCCGTTGCT	6	2	Endothelial
ACCCACTTCTGTTGAG	9	5	B cells
ACCGTAAAGCGCCTCA	1	0	Fibroblasts I
ACCGTAAAGGCACATG	5	6	Fibroblasts II
ACCGTAAAGGTGCTTT	6	2	Endothelial
ACCGTAACAACGCACC	5	6	Fibroblasts II
ACCGTAACAGCCACCA	0	0	Fibroblasts I
ACCGTAACATCACCCT	1	0	Fibroblasts I
ACCGTAAGTAGCCTAT	1	0	Fibroblasts I
ACCGTAAGTATTAGCC	1	0	Fibroblasts I
ACCGTAAGTCGACTAT	9	5	B cells
ACCGTAATCATGTCTT	6	2	Endothelial
ACCGTAATCCGCGTTT	13	10	NK_T cells
ACCGTAATCTTACCGC	9	5	B cells
ACCTTTAAGTACACCT	7	2	Endothelial
ACCTTTAAGTTACCCA	1	0	Fibroblasts I
ACCTTTACACATGGGA	0	0	Fibroblasts I
ACCTTTACACGCGAAA	1	0	Fibroblasts I
ACCTTTACAGCTCGCA	5	6	Fibroblasts II
ACCTTTACATCACGAT	0	0	Fibroblasts I
ACCTTTACATCCTAGA	6	2	Endothelial
ACCTTTAGTCAAAGCG	6	2	Endothelial
ACCTTTAGTCTAGTCA	13	10	NK_T cells
ACCTTTAGTGATGTGG	1	0	Fibroblasts I
ACCTTTAGTGCGCTTG	9	5	B cells
ACCTTTAGTTCGTGAT	1	0	Fibroblasts I
ACCTTTATCGATAGAA	9	5	B cells
ACCTTTATCGCGTTTC	1	0	Fibroblasts I
ACCTTTATCGCTGATA	16	13	SMCs_Pericytes
ACCTTTATCGTTGCCT	1	0	Fibroblasts I
ACCTTTATCTGGCGTG	0	0	Fibroblasts I
ACCTTTATCTTAACCT	6	2	Endothelial
ACGAGCCAGCGATTCT	11	8	DCs
ACGAGCCCACACCGCA	9	5	B cells
ACGAGCCCACATGGGA	2	3	Monocytes I
ACGAGCCGTACCGCTG	0	0	Fibroblasts I
ACGAGCCGTATAGGTA	0	0	Fibroblasts I
ACGAGCCGTCATTAGC	1	0	Fibroblasts I
ACGAGCCGTTAAGTAG	9	5	B cells
ACGAGCCGTTACCAGT	0	0	Fibroblasts I
ACGAGCCTCAACGGCC	3	1	Macrophages
ACGAGCCTCAGTGCAT	1	0	Fibroblasts I
ACGAGCCTCTTACCGC	6	2	Endothelial
ACGAGGACAAACTGTC	8	0	Fibroblasts I
ACGAGGACAAGTCTGT	0	0	Fibroblasts I
ACGAGGACACAGAGGT	5	0	Fibroblasts I
ACGAGGACACCAGGCT	1	0	Fibroblasts I
ACGAGGACAGGACCCT	1	0	Fibroblasts I
ACGAGGAGTATTACCG	0	0	Fibroblasts I
ACGAGGAGTCGACTGC	2	3	Monocytes I
ACGAGGAGTTCTGAAC	0	0	Fibroblasts I
ACGAGGATCGTTACGA	9	5	B cells
ACGAGGATCTCGTTTA	0	0	Fibroblasts I
ACGATACAGATATGGT	6	14	Lymphatic ECs
ACGATACAGGGTCGAT	2	10	NK_T cells
ACGATACCAACACCCG	1	0	Fibroblasts I
ACGATACCAATGACCT	5	6	Fibroblasts II
ACGATACCAGCCTGTG	0	0	Fibroblasts I
ACGATACCATGGTCTA	1	0	Fibroblasts I
ACGATACGTACTTCTT	6	2	Endothelial
ACGATACGTAGCGTAG	3	1	Macrophages
ACGATACGTCACTTCC	0	0	Fibroblasts I
ACGATACGTGTCAATC	2	3	Monocytes I
ACGATACGTTCTGTTT	9	5	B cells
ACGATACGTTGGGACA	1	0	Fibroblasts I
ACGATACTCGTCCAGG	8	0	Fibroblasts I
ACGATGTAGTATGACA	6	2	Endothelial
ACGATGTCATTGGGCC	9	5	B cells
ACGATGTGTCATGCAT	1	0	Fibroblasts I
ACGATGTGTCCGAACC	0	0	Fibroblasts I
ACGATGTGTCTCAACA	0	0	Fibroblasts I
ACGATGTGTGCGGTAA	8	0	Fibroblasts I
ACGATGTTCACCACCT	8	0	Fibroblasts I
ACGATGTTCCTAGTGA	0	0	Fibroblasts I
ACGATGTTCTCATTCA	1	0	Fibroblasts I
ACGATGTTCTTCATGT	9	5	B cells
ACGATGTTCTTGCAAG	8	0	Fibroblasts I
ACGCAGCAGAAACCGC	0	0	Fibroblasts I
ACGCAGCAGAGGGCTT	8	0	Fibroblasts I
ACGCAGCAGGATCGCA	1	0	Fibroblasts I
ACGCAGCAGGCGACAT	8	0	Fibroblasts I
ACGCAGCCAATCCAAC	1	0	Fibroblasts I
ACGCAGCGTCTAGTGT	1	0	Fibroblasts I
ACGCAGCGTGATGATA	5	6	Fibroblasts II
ACGCAGCGTGGCTCCA	10	5	B cells
ACGCAGCTCAGGCAAG	1	0	Fibroblasts I
ACGCAGCTCATAAAGG	9	5	B cells
ACGCAGCTCCAAGTAC	9	5	B cells
ACGCAGCTCGACCAGC	6	2	Endothelial
ACGCAGCTCGTCCGTT	1	0	Fibroblasts I
ACGCAGCTCTGACCTC	13	10	NK_T cells
ACGCCAGAGAATTGTG	13	10	NK_T cells
ACGCCAGAGACGCAAC	8	0	Fibroblasts I
ACGCCAGAGGTAAACT	1	0	Fibroblasts I
ACGCCAGCACGAAATA	6	2	Endothelial
ACGCCAGCAGACAAAT	1	0	Fibroblasts I
ACGCCAGCATGAAGTA	1	0	Fibroblasts I
ACGCCAGGTAAAGGAG	6	2	Endothelial
ACGCCAGGTAACGTTC	9	5	B cells
ACGCCAGGTACATCCA	1	0	Fibroblasts I
ACGCCAGGTACTTCTT	5	0	Fibroblasts I
ACGCCAGGTCACTGGC	6	2	Endothelial
ACGCCAGGTCAGTGGA	8	0	Fibroblasts I
ACGCCAGTCAAACCAC	6	2	Endothelial
ACGCCAGTCAATCTCT	6	2	Endothelial
ACGCCAGTCCTTTACA	7	2	Endothelial
ACGCCAGTCTGTTTGT	6	2	Endothelial
ACGCCGAAGATGCCTT	1	0	Fibroblasts I
ACGCCGAAGCGATAGC	5	0	Fibroblasts I
ACGCCGAAGGCCCGTT	6	2	Endothelial
ACGCCGACACGACGAA	8	0	Fibroblasts I
ACGCCGACACTTAACG	9	5	B cells
ACGCCGACAGCATACT	1	0	Fibroblasts I
ACGCCGACAGGTCGTC	1	0	Fibroblasts I
ACGCCGAGTATCACCA	8	0	Fibroblasts I
ACGCCGAGTCGACTGC	0	0	Fibroblasts I
ACGCCGAGTCGGCTCA	17	5	B cells
ACGCCGAGTTAGATGA	1	0	Fibroblasts I
ACGCCGAGTTGGTTTG	0	0	Fibroblasts I
ACGCCGAGTTGTCGCG	1	0	Fibroblasts I
ACGCCGATCGGTGTCG	6	2	Endothelial
ACGCCGATCGGTGTTA	9	5	B cells
ACGCCGATCTTGCAAG	9	5	B cells
ACGGAGAAGATAGCAT	13	10	NK_T cells
ACGGAGAAGATGTCGG	13	10	NK_T cells
ACGGAGAAGCCGCCTA	1	0	Fibroblasts I
ACGGAGAAGCGACGTA	1	0	Fibroblasts I
ACGGAGAAGCTTCGCG	0	0	Fibroblasts I
ACGGAGACAATAGCAA	1	0	Fibroblasts I
ACGGAGACATCACAAC	1	0	Fibroblasts I
ACGGAGAGTACCGGCT	17	5	B cells
ACGGAGAGTCATCGGC	1	0	Fibroblasts I
ACGGAGAGTCTGATCA	1	0	Fibroblasts I
ACGGAGAGTGCAACGA	0	0	Fibroblasts I
ACGGAGATCCCATTTA	8	0	Fibroblasts I
ACGGAGATCCTAGAAC	6	2	Endothelial
ACGGAGATCTTGGGTA	1	0	Fibroblasts I
ACGGCCAAGCAATCTC	1	0	Fibroblasts I
ACGGCCAAGCGCCTCA	6	14	Lymphatic ECs
ACGGCCACAGTTCCCT	8	0	Fibroblasts I
ACGGCCACATAGACTC	8	0	Fibroblasts I
ACGGCCACATCGATTG	1	0	Fibroblasts I
ACGGGCTAGAAAGTGG	1	0	Fibroblasts I
ACGGGCTAGAGATGAG	5	6	Fibroblasts II
ACGGGCTAGGGATCTG	8	0	Fibroblasts I
ACGGGCTAGTGGTAAT	1	0	Fibroblasts I
ACGGGCTCAACTGCGC	8	0	Fibroblasts I
ACGGGCTCACACGCTG	8	0	Fibroblasts I
ACGGGCTCATACTACG	3	1	Macrophages
ACGGGCTCATATGGTC	0	0	Fibroblasts I
ACGGGCTGTGCACTTA	7	2	Endothelial
ACGGGCTTCTTCGGTC	16	13	SMCs_Pericytes
ACGGGTCAGACAGGCT	12	1	Macrophages
ACGGGTCAGCTAAACA	1	0	Fibroblasts I
ACGGGTCAGGATGCGT	1	0	Fibroblasts I
ACGGGTCAGTAGGCCA	8	0	Fibroblasts I
ACGGGTCAGTTGAGTA	9	5	B cells
ACGGGTCCAAACGTGG	6	2	Endothelial
ACGGGTCCAGTTTACG	6	2	Endothelial
ACGGGTCCATTTCAGG	8	0	Fibroblasts I
ACGGGTCGTACAGTGG	1	0	Fibroblasts I
ACGGGTCGTAGCTGCC	1	0	Fibroblasts I
ACGGGTCGTTAAGGGC	0	0	Fibroblasts I
ACGGGTCTCAGCCTAA	1	0	Fibroblasts I
ACGGGTCTCGCGCCAA	9	5	B cells
ACGGGTCTCTACTCAT	5	6	Fibroblasts II
ACGGGTCTCTGTCCGT	1	0	Fibroblasts I
ACGTCAAAGGCATGGT	6	2	Endothelial
ACGTCAAAGGCCATAG	6	2	Endothelial
ACGTCAAAGGCGTACA	1	0	Fibroblasts I
ACGTCAAAGTACGTAA	9	5	B cells
ACGTCAAAGTAGGTGC	0	0	Fibroblasts I
ACGTCAACATACGCTA	6	2	Endothelial
ACGTCAAGTCACCTAA	1	0	Fibroblasts I
ACGTCAAGTCCTCTTG	10	5	B cells
ACGTCAAGTCGAATCT	1	0	Fibroblasts I
ACGTCAAGTTAAGATG	13	10	NK_T cells
ACGTCAATCAGTACGT	9	5	B cells
ACGTCAATCGGTTAAC	5	6	Fibroblasts II
ACGTCAATCGTTACAG	5	0	Fibroblasts I
ACGTCAATCTGGTATG	0	0	Fibroblasts I
ACGTCAATCTTACCGC	1	0	Fibroblasts I
ACTATCTAGGTAGCCA	1	0	Fibroblasts I
ACTATCTCACAAGCCC	5	6	Fibroblasts II
ACTATCTCAGATCCAT	1	0	Fibroblasts I
ACTATCTCAGTTTACG	1	0	Fibroblasts I
ACTATCTGTAAACCTC	1	0	Fibroblasts I
ACTATCTGTAGCGTGA	5	6	Fibroblasts II
ACTATCTTCAGTGCAT	6	2	Endothelial
ACTATCTTCCTGTACC	6	2	Endothelial
ACTATCTTCTACTATC	1	0	Fibroblasts I
ACTATCTTCTCAACTT	1	0	Fibroblasts I
ACTATCTTCTGCAGTA	11	3	Monocytes I
ACTATCTTCTTCTGGC	6	2	Endothelial
ACTATCTTCTTGGGTA	1	0	Fibroblasts I
ACTGAACAGACAGGCT	15	11	Granulocytes
ACTGAACAGGTGTTAA	9	5	B cells
ACTGAACCACCAGGTC	0	0	Fibroblasts I
ACTGAACCACGGTAAG	8	0	Fibroblasts I
ACTGAACCAGGTGCCT	1	0	Fibroblasts I
ACTGAACGTTCTGTTT	9	5	B cells
ACTGAACTCACGCGGT	8	0	Fibroblasts I
ACTGAACTCAGAGGTG	7	13	SMCs_Pericytes
ACTGAACTCGTGACAT	6	2	Endothelial
ACTGAACTCTTGGGTA	1	0	Fibroblasts I
ACTGAGTAGAAACCTA	0	0	Fibroblasts I
ACTGAGTAGAAGATTC	0	0	Fibroblasts I
ACTGAGTAGCGCCTTG	0	0	Fibroblasts I
ACTGAGTAGGAGTTTA	9	5	B cells
ACTGAGTCACCACCAG	3	1	Macrophages
ACTGAGTCAGTATAAG	5	6	Fibroblasts II
ACTGAGTGTACAGACG	6	2	Endothelial
ACTGAGTGTCGAATCT	9	5	B cells
ACTGAGTGTCTCCACT	1	0	Fibroblasts I
ACTGAGTGTTAAAGAC	7	2	Endothelial
ACTGAGTGTTGTACAC	1	0	Fibroblasts I
ACTGAGTGTTTGCATG	0	0	Fibroblasts I
ACTGAGTTCAAGGCTT	8	0	Fibroblasts I
ACTGATGAGCTAACTC	9	5	B cells
ACTGATGCAAGGTTCT	1	0	Fibroblasts I
ACTGATGCACAAGCCC	7	2	Endothelial
ACTGATGCACATGGGA	7	2	Endothelial
ACTGATGCAGTAGAGC	16	13	SMCs_Pericytes
ACTGATGGTCACTTCC	8	0	Fibroblasts I
ACTGATGGTCGCGGTT	17	14	Lymphatic ECs
ACTGATGGTGATGCCC	1	0	Fibroblasts I
ACTGATGGTGTCGCTG	9	5	B cells
ACTGATGGTGTTCTTT	10	5	B cells
ACTGATGGTTGGGACA	1	0	Fibroblasts I
ACTGATGTCAGCACAT	1	0	Fibroblasts I
ACTGATGTCAGCGACC	6	2	Endothelial
ACTGATGTCCCTTGTG	1	0	Fibroblasts I
ACTGATGTCGTTTGCC	9	5	B cells
ACTGATGTCTGCAAGT	0	0	Fibroblasts I
ACTGCTCAGATCCCGC	9	5	B cells
ACTGCTCAGTAGATGT	6	2	Endothelial
ACTGCTCAGTCATCCA	6	2	Endothelial
ACTGCTCCACAGGAGT	0	0	Fibroblasts I
ACTGCTCCAGGGATTG	7	2	Endothelial
ACTGCTCGTCGTCTTC	6	2	Endothelial
ACTGCTCGTGATGTGG	1	0	Fibroblasts I
ACTGCTCTCAAGGTAA	1	0	Fibroblasts I
ACTGCTCTCATCGGAT	1	0	Fibroblasts I
ACTGCTCTCTCAAACG	13	10	NK_T cells
ACTGTCCAGGAGTAGA	0	0	Fibroblasts I
ACTGTCCCAAGGTGTG	1	0	Fibroblasts I
ACTGTCCCAGGCTGAA	16	13	SMCs_Pericytes
ACTGTCCCAGTATCTG	0	0	Fibroblasts I
ACTGTCCGTAAATGTG	6	2	Endothelial
ACTGTCCGTCCTCCAT	6	2	Endothelial
ACTGTCCGTGTCAATC	6	2	Endothelial
ACTGTCCGTTACGCGC	0	0	Fibroblasts I
ACTGTCCGTTCGCTAA	5	0	Fibroblasts I
ACTGTCCTCCACGCAG	13	10	NK_T cells
ACTTACTAGCATGGCA	5	6	Fibroblasts II
ACTTACTAGGGATCTG	8	0	Fibroblasts I
ACTTACTCAATGACCT	9	5	B cells
ACTTACTGTCTAACGT	0	0	Fibroblasts I
ACTTACTGTGACAAAT	5	6	Fibroblasts II
ACTTACTGTTCCCGAG	6	2	Endothelial
ACTTACTTCATCTGCC	1	0	Fibroblasts I
ACTTACTTCCGTCAAA	1	13	SMCs_Pericytes
ACTTGTTAGATAGCAT	7	2	Endothelial
ACTTGTTAGCGATTCT	0	4	Myofibroblasts
ACTTGTTCACCGTTGG	8	0	Fibroblasts I
ACTTGTTCAGTCACTA	9	5	B cells
ACTTGTTCAGTCAGAG	1	0	Fibroblasts I
ACTTGTTGTAGCGCTC	1	0	Fibroblasts I
ACTTGTTGTCACTGGC	9	5	B cells
ACTTGTTGTCAGATAA	9	5	B cells
ACTTGTTTCACTTACT	1	0	Fibroblasts I
ACTTGTTTCAGAGGTG	0	0	Fibroblasts I
ACTTGTTTCAGCGACC	8	0	Fibroblasts I
ACTTGTTTCATCTGTT	1	0	Fibroblasts I
ACTTGTTTCCACGACG	2	3	Monocytes I
ACTTGTTTCGGACAAG	1	0	Fibroblasts I
ACTTGTTTCTTCTGGC	1	0	Fibroblasts I
ACTTTCAAGAAGGGTA	13	10	NK_T cells
ACTTTCAAGCTACCTA	9	5	B cells
ACTTTCAAGGGAACGG	1	7	Fibroblasts III
ACTTTCAAGTCGCCGT	9	5	B cells
ACTTTCACATATACCG	6	2	Endothelial
ACTTTCACATCCGCGA	1	0	Fibroblasts I
ACTTTCATCCTATTCA	5	6	Fibroblasts II
ACTTTCATCTACCTGC	7	2	Endothelial
ACTTTCATCTGATTCT	1	0	Fibroblasts I
ACTTTCATCTGTCTCG	6	2	Endothelial
AGAATAGAGTACGTTC	1	0	Fibroblasts I
AGAATAGAGTCAATAG	6	2	Endothelial
AGAATAGAGTTTAGGA	1	0	Fibroblasts I
AGAATAGGTACTTCTT	5	0	Fibroblasts I
AGAATAGGTCAGAAGC	1	0	Fibroblasts I
AGAATAGGTCCATGAT	1	0	Fibroblasts I
AGAATAGGTTAAGTAG	8	0	Fibroblasts I
AGAATAGTCCCAAGAT	5	6	Fibroblasts II
AGAATAGTCCGCATAA	10	5	B cells
AGAATAGTCGTTTAGG	0	0	Fibroblasts I
AGACGTTAGTACATGA	9	5	B cells
AGACGTTCACGCTTTC	1	0	Fibroblasts I
AGACGTTGTACATCCA	1	0	Fibroblasts I
AGACGTTGTACTTGAC	6	2	Endothelial
AGACGTTGTATGCTTG	6	2	Endothelial
AGACGTTGTCGCGGTT	0	0	Fibroblasts I
AGACGTTGTTCCGGCA	9	5	B cells
AGACGTTTCGTTTAGG	0	0	Fibroblasts I
AGACGTTTCTAACTCT	2	10	NK_T cells
AGACGTTTCTTGCAAG	1	0	Fibroblasts I
AGAGCGAAGAACAATC	7	2	Endothelial
AGAGCGAAGCAAATCA	0	0	Fibroblasts I
AGAGCGAAGCGCCTCA	6	2	Endothelial
AGAGCGAAGCGTCTAT	13	10	NK_T cells
AGAGCGAAGTTTGCGT	1	0	Fibroblasts I
AGAGCGACAACGATGG	0	0	Fibroblasts I
AGAGCGACAATAAGCA	0	0	Fibroblasts I
AGAGCGACACACGCTG	2	3	Monocytes I
AGAGCGACAGACAGGT	6	14	Lymphatic ECs
AGAGCGACAGCGTTCG	1	0	Fibroblasts I
AGAGCGACAGGTCTCG	1	0	Fibroblasts I
AGAGCGACATAACCTG	6	2	Endothelial
AGAGCGAGTACCATCA	0	0	Fibroblasts I
AGAGCGAGTAGCTAAA	8	0	Fibroblasts I
AGAGCGAGTCATACTG	9	5	B cells
AGAGCGAGTCTCACCT	1	0	Fibroblasts I
AGAGCGAGTCTCTTTA	7	2	Endothelial
AGAGCGAGTGAACCTT	1	0	Fibroblasts I
AGAGCGATCAAGGTAA	6	2	Endothelial
AGAGCGATCACCTTAT	3	1	Macrophages
AGAGCGATCTATCGCC	6	2	Endothelial
AGAGCGATCTGCAGTA	6	2	Endothelial
AGAGCGATCTTTCCTC	1	0	Fibroblasts I
AGAGCTTAGATGTAAC	13	10	NK_T cells
AGAGCTTAGCACCGCT	3	1	Macrophages
AGAGCTTAGCCGTCGT	6	2	Endothelial
AGAGCTTAGCTTCGCG	9	5	B cells
AGAGCTTAGGTGTGGT	2	3	Monocytes I
AGAGCTTAGTCCAGGA	5	0	Fibroblasts I
AGAGCTTAGTGAACGC	0	0	Fibroblasts I
AGAGCTTAGTTTCCTT	1	0	Fibroblasts I
AGAGCTTAGTTTGCGT	9	5	B cells
AGAGCTTCACCGAATT	6	14	Lymphatic ECs
AGAGCTTCATTTGCTT	6	2	Endothelial
AGAGCTTGTAGCACGA	1	0	Fibroblasts I
AGAGCTTGTAGCGCTC	1	0	Fibroblasts I
AGAGCTTGTCGAATCT	0	0	Fibroblasts I
AGAGCTTGTCTCTCTG	0	0	Fibroblasts I
AGAGCTTGTTGAGGTG	9	5	B cells
AGAGCTTTCAAACAAG	17	5	B cells
AGAGCTTTCAGTCCCT	6	2	Endothelial
AGAGTGGAGCCAGTTT	1	0	Fibroblasts I
AGAGTGGAGCTAGTTC	8	0	Fibroblasts I
AGAGTGGAGGTGCTTT	0	0	Fibroblasts I
AGAGTGGAGTCATGCT	8	0	Fibroblasts I
AGAGTGGAGTTGTCGT	1	0	Fibroblasts I
AGAGTGGGTACAGTTC	1	0	Fibroblasts I
AGAGTGGGTCTCTCTG	9	5	B cells
AGAGTGGGTGAGGCTA	9	5	B cells
AGAGTGGGTGTGGCTC	9	5	B cells
AGAGTGGGTTTGTTGG	3	1	Macrophages
AGAGTGGTCAAACAAG	1	0	Fibroblasts I
AGATCTGAGCACCGTC	13	10	NK_T cells
AGATCTGAGGTGCTAG	1	0	Fibroblasts I
AGATCTGAGTGTCCAT	1	0	Fibroblasts I
AGATCTGCAGGTCTCG	6	2	Endothelial
AGATCTGGTAAACACA	6	2	Endothelial
AGATCTGGTATTACCG	8	0	Fibroblasts I
AGATCTGGTCTAGGTT	0	0	Fibroblasts I
AGATCTGGTCTCTCTG	0	0	Fibroblasts I
AGATCTGTCCACGAAT	0	0	Fibroblasts I
AGATCTGTCGAACTGT	1	0	Fibroblasts I
AGATTGCAGAAGGTGA	5	6	Fibroblasts II
AGATTGCAGAGACGAA	13	10	NK_T cells
AGATTGCAGTATCTCG	9	5	B cells
AGATTGCAGTCCGGTC	9	5	B cells
AGATTGCCACGGTTTA	9	5	B cells
AGATTGCCATGTAAGA	1	0	Fibroblasts I
AGATTGCCATTGGCGC	0	0	Fibroblasts I
AGATTGCGTAGGCTGA	8	0	Fibroblasts I
AGATTGCGTCATGCCG	6	2	Endothelial
AGATTGCTCACAGGCC	0	0	Fibroblasts I
AGATTGCTCGCGGATC	9	5	B cells
AGATTGCTCTCAAGTG	1	0	Fibroblasts I
AGATTGCTCTCGTTTA	9	5	B cells
AGCAGCCAGCGTGAGT	6	2	Endothelial
AGCAGCCAGTGCCATT	6	2	Endothelial
AGCAGCCCACGCGAAA	1	0	Fibroblasts I
AGCAGCCCAGATCTGT	1	0	Fibroblasts I
AGCAGCCCATGGTTGT	0	4	Myofibroblasts
AGCAGCCGTACAGTTC	6	2	Endothelial
AGCAGCCTCACATGCA	7	2	Endothelial
AGCAGCCTCCCAGGTG	9	5	B cells
AGCAGCCTCCGTTGCT	6	2	Endothelial
AGCAGCCTCGCGTTTC	9	5	B cells
AGCAGCCTCGTAGGTT	1	0	Fibroblasts I
AGCAGCCTCTTTACGT	7	2	Endothelial
AGCATACAGACTACAA	7	2	Endothelial
AGCATACAGCCTCGTG	0	4	Myofibroblasts
AGCATACAGGAATGGA	0	0	Fibroblasts I
AGCATACAGGTCATCT	15	0	Fibroblasts I
AGCATACAGGTTACCT	5	6	Fibroblasts II
AGCATACAGTGGGTTG	18	2	Endothelial
AGCATACCAGATTGCT	5	0	Fibroblasts I
AGCATACCAGTGGAGT	1	0	Fibroblasts I
AGCATACCATAGACTC	1	0	Fibroblasts I
AGCATACCATCACCCT	8	0	Fibroblasts I
AGCATACCATCCAACA	6	2	Endothelial
AGCATACCATGTCTCC	6	2	Endothelial
AGCATACGTAAACGCG	1	0	Fibroblasts I
AGCATACGTCGTCTTC	1	0	Fibroblasts I
AGCATACGTGTGTGCC	9	5	B cells
AGCATACGTTAGGGTG	7	2	Endothelial
AGCATACGTTCCATGA	1	0	Fibroblasts I
AGCATACTCCGTCATC	9	5	B cells
AGCATACTCGCGATCG	0	0	Fibroblasts I
AGCCTAAAGAGGTTGC	1	0	Fibroblasts I
AGCCTAAAGTCAATAG	5	6	Fibroblasts II
AGCCTAACAAGGTGTG	13	10	NK_T cells
AGCCTAACACGTTGGC	6	2	Endothelial
AGCCTAAGTAACGCGA	6	2	Endothelial
AGCCTAAGTACCGGCT	0	0	Fibroblasts I
AGCCTAAGTTCAGTAC	5	6	Fibroblasts II
AGCCTAATCTGCGTAA	5	15	Schwann cells
AGCGGTCAGTCGTACT	5	6	Fibroblasts II
AGCGGTCAGTGATCGG	1	0	Fibroblasts I
AGCGGTCCACAGTCGC	1	0	Fibroblasts I
AGCGGTCCACTTACGA	9	5	B cells
AGCGGTCCAGACAAAT	5	0	Fibroblasts I
AGCGGTCCATTGGTAC	1	0	Fibroblasts I
AGCGGTCGTAAGAGAG	0	0	Fibroblasts I
AGCGGTCGTAAGTAGT	6	2	Endothelial
AGCGGTCGTACAGCAG	0	0	Fibroblasts I
AGCGGTCTCCGATATG	6	2	Endothelial
AGCGTATAGAGTTGGC	6	2	Endothelial
AGCGTATAGGGCATGT	1	0	Fibroblasts I
AGCGTATAGTCTCAAC	0	0	Fibroblasts I
AGCGTATCAAGGGTCA	0	0	Fibroblasts I
AGCGTATCAGAGTGTG	1	0	Fibroblasts I
AGCGTATCAGTCCTTC	1	0	Fibroblasts I
AGCGTATGTATAATGG	6	2	Endothelial
AGCGTATGTCGCTTTC	11	3	Monocytes I
AGCGTATGTCTTCTCG	1	0	Fibroblasts I
AGCGTATGTGACTACT	0	0	Fibroblasts I
AGCGTATTCAAACCGT	1	0	Fibroblasts I
AGCGTATTCCTCATTA	9	5	B cells
AGCGTATTCTCCCTGA	5	6	Fibroblasts II
AGCGTATTCTGTACGA	1	0	Fibroblasts I
AGCGTCGAGACTTGAA	1	0	Fibroblasts I
AGCGTCGAGGAGCGAG	1	0	Fibroblasts I
AGCGTCGAGGATGGTC	0	0	Fibroblasts I
AGCGTCGGTACGCTGC	6	2	Endothelial
AGCGTCGGTACTTCTT	0	0	Fibroblasts I
AGCGTCGGTATATGAG	0	0	Fibroblasts I
AGCGTCGGTGAACCTT	1	0	Fibroblasts I
AGCGTCGGTGACTCAT	5	6	Fibroblasts II
AGCGTCGGTTCAGTAC	9	5	B cells
AGCGTCGGTTGCGTTA	9	5	B cells
AGCGTCGTCGCTAGCG	9	5	B cells
AGCGTCGTCGTGGGAA	0	0	Fibroblasts I
AGCTCCTAGCTGCCCA	7	2	Endothelial
AGCTCCTAGTGCTGCC	1	0	Fibroblasts I
AGCTCCTGTGGCCCTA	6	2	Endothelial
AGCTCCTGTTTACTCT	5	6	Fibroblasts II
AGCTCCTTCTCGGACG	6	2	Endothelial
AGCTCTCAGAGTACAT	8	0	Fibroblasts I
AGCTCTCAGGGCTTCC	4	6	Fibroblasts II
AGCTCTCCAAGCGAGT	9	5	B cells
AGCTCTCCACAGGAGT	9	5	B cells
AGCTCTCCACGGCGTT	1	0	Fibroblasts I
AGCTCTCCACGGCTAC	1	0	Fibroblasts I
AGCTCTCCAGCCTTTC	1	0	Fibroblasts I
AGCTCTCGTATCAGTC	8	0	Fibroblasts I
AGCTCTCGTCAAGCGA	8	1	Macrophages
AGCTCTCGTGCTGTAT	18	2	Endothelial
AGCTCTCGTTACTGAC	1	0	Fibroblasts I
AGCTCTCTCACCACCT	9	5	B cells
AGCTCTCTCCAGAAGG	1	0	Fibroblasts I
AGCTCTCTCTACCTGC	1	0	Fibroblasts I
AGCTCTCTCTCTGAGA	1	0	Fibroblasts I
AGCTCTCTCTCTGCTG	1	0	Fibroblasts I
AGCTTGAAGCCATCGC	6	2	Endothelial
AGCTTGAAGCGATATA	6	2	Endothelial
AGCTTGACAAGCCGTC	8	0	Fibroblasts I
AGCTTGACATTAGGCT	9	15	Schwann cells
AGCTTGAGTATAGTAG	1	0	Fibroblasts I
AGCTTGAGTATCTGCA	1	0	Fibroblasts I
AGCTTGAGTCAGCTAT	10	5	B cells
AGCTTGAGTCAGGACA	1	0	Fibroblasts I
AGCTTGAGTTCGAATC	1	0	Fibroblasts I
AGCTTGATCAACTCTT	9	5	B cells
AGCTTGATCCATGCTC	1	0	Fibroblasts I
AGGCCACAGAAACGCC	13	10	NK_T cells
AGGCCACAGCGATAGC	1	0	Fibroblasts I
AGGCCACAGCTGCGAA	8	0	Fibroblasts I
AGGCCACAGGACGAAA	0	0	Fibroblasts I
AGGCCACAGTAAGTAC	3	1	Macrophages
AGGCCACCAAATACAG	1	0	Fibroblasts I
AGGCCACCAAGTAATG	1	0	Fibroblasts I
AGGCCACCAAGTACCT	8	14	Lymphatic ECs
AGGCCACCACCTCGTT	2	3	Monocytes I
AGGCCACCACGCTTTC	1	0	Fibroblasts I
AGGCCACCACGGATAG	6	2	Endothelial
AGGCCACCATCACCCT	6	2	Endothelial
AGGCCACCATTGGCGC	6	2	Endothelial
AGGCCACGTAATCACC	1	0	Fibroblasts I
AGGCCACGTGCAACTT	9	5	B cells
AGGCCACGTTGTGGCC	9	5	B cells
AGGCCACTCCCAACGG	1	0	Fibroblasts I
AGGCCACTCTGATTCT	1	0	Fibroblasts I
AGGCCGTAGGACATTA	5	6	Fibroblasts II
AGGCCGTAGGCACATG	0	0	Fibroblasts I
AGGCCGTAGGCCGAAT	1	0	Fibroblasts I
AGGCCGTAGGGCACTA	8	0	Fibroblasts I
AGGCCGTCACGGCTAC	6	2	Endothelial
AGGCCGTCATAGACTC	7	2	Endothelial
AGGCCGTGTTCCACAA	0	0	Fibroblasts I
AGGCCGTTCGATCCCT	1	0	Fibroblasts I
AGGCCGTTCTAACGGT	13	10	NK_T cells
AGGGAGTAGACTAGAT	5	6	Fibroblasts II
AGGGAGTAGAGGACGG	6	2	Endothelial
AGGGAGTAGATCCCGC	8	0	Fibroblasts I
AGGGAGTAGCAAATCA	0	0	Fibroblasts I
AGGGAGTAGCGTTGCC	9	5	B cells
AGGGAGTAGTGGACGT	1	0	Fibroblasts I
AGGGAGTCAAGGTTCT	0	0	Fibroblasts I
AGGGAGTCAATAGCAA	1	0	Fibroblasts I
AGGGAGTCACCAGTTA	5	6	Fibroblasts II
AGGGAGTCACGAAGCA	1	0	Fibroblasts I
AGGGAGTCAGCTGTTA	6	2	Endothelial
AGGGAGTCAGTGGAGT	16	13	SMCs_Pericytes
AGGGAGTGTCCTCCAT	5	6	Fibroblasts II
AGGGAGTGTGCTAGCC	6	2	Endothelial
AGGGAGTGTTATCACG	0	0	Fibroblasts I
AGGGAGTGTTCGTCTC	9	5	B cells
AGGGAGTTCACCGGGT	1	0	Fibroblasts I
AGGGAGTTCGGCGCTA	6	2	Endothelial
AGGGAGTTCGGTCCGA	8	0	Fibroblasts I
AGGGAGTTCTCGCATC	8	0	Fibroblasts I
AGGGAGTTCTGGTTCC	13	10	NK_T cells
AGGGATGAGCCTCGTG	1	0	Fibroblasts I
AGGGATGAGGACAGAA	1	0	Fibroblasts I
AGGGATGAGGCATGTG	5	6	Fibroblasts II
AGGGATGCAAGCGAGT	1	0	Fibroblasts I
AGGGATGGTAAGTAGT	9	5	B cells
AGGGATGTCAGGCGAA	9	5	B cells
AGGGATGTCCGTCAAA	6	2	Endothelial
AGGGATGTCTGCTGCT	0	0	Fibroblasts I
AGGGTGAAGACTAGGC	1	0	Fibroblasts I
AGGGTGAAGGGTATCG	2	11	Granulocytes
AGGGTGAAGTGGAGTC	1	0	Fibroblasts I
AGGGTGAAGTTACGGG	0	0	Fibroblasts I
AGGGTGACAAATCCGT	11	8	DCs
AGGGTGACAATCTACG	6	2	Endothelial
AGGGTGACATAGACTC	8	0	Fibroblasts I
AGGGTGAGTGCTTCTC	1	0	Fibroblasts I
AGGGTGATCAACGCTA	6	2	Endothelial
AGGGTGATCACATACG	9	5	B cells
AGGGTGATCCGGCACA	0	0	Fibroblasts I
AGGGTGATCGGAATCT	1	0	Fibroblasts I
AGGGTGATCTTAGCCC	1	0	Fibroblasts I
AGGTCATAGACAAGCC	1	0	Fibroblasts I
AGGTCATAGGTGCTTT	7	2	Endothelial
AGGTCATAGTGACATA	0	0	Fibroblasts I
AGGTCATCACTGTCGG	8	0	Fibroblasts I
AGGTCATCATCCCATC	2	3	Monocytes I
AGGTCATGTATGGTTC	3	1	Macrophages
AGGTCATGTTCCTCCA	1	0	Fibroblasts I
AGGTCATGTTCGAATC	6	2	Endothelial
AGGTCATTCACCTCGT	5	6	Fibroblasts II
AGGTCATTCTGGCGAC	0	0	Fibroblasts I
AGGTCATTCTTGAGGT	13	10	NK_T cells
AGGTCCGAGTACACCT	1	0	Fibroblasts I
AGGTCCGAGTTGAGAT	1	0	Fibroblasts I
AGGTCCGCAAAGTGCG	6	2	Endothelial
AGGTCCGCACCGAAAG	7	2	Endothelial
AGGTCCGCAGGGTATG	1	0	Fibroblasts I
AGGTCCGGTAAACGCG	0	0	Fibroblasts I
AGGTCCGGTCATGCAT	9	5	B cells
AGGTCCGGTCTGCGGT	8	0	Fibroblasts I
AGGTCCGTCCATGCTC	8	0	Fibroblasts I
AGGTCCGTCGAATCCA	1	0	Fibroblasts I
AGTAGTCAGAATTCCC	0	0	Fibroblasts I
AGTAGTCAGCGAGAAA	9	5	B cells
AGTAGTCAGGCTAGCA	16	13	SMCs_Pericytes
AGTAGTCAGGTCGGAT	6	2	Endothelial
AGTAGTCCAAGTTAAG	9	5	B cells
AGTAGTCCACCGCTAG	1	0	Fibroblasts I
AGTAGTCGTAGAAGGA	5	6	Fibroblasts II
AGTAGTCGTCTTGCGG	1	0	Fibroblasts I
AGTAGTCGTGCCTGCA	9	5	B cells
AGTAGTCTCAGCTCGG	9	5	B cells
AGTCTTTAGACGCACA	6	2	Endothelial
AGTCTTTAGCGATATA	5	6	Fibroblasts II
AGTCTTTCAAGACACG	6	2	Endothelial
AGTCTTTCACGGTAAG	1	0	Fibroblasts I
AGTCTTTCAGACTCGC	2	3	Monocytes I
AGTCTTTCATGGTCAT	0	0	Fibroblasts I
AGTCTTTCATGTCCTC	13	10	NK_T cells
AGTCTTTGTACCATCA	2	11	Granulocytes
AGTCTTTGTACCGGCT	6	2	Endothelial
AGTCTTTGTCATCCCT	6	2	Endothelial
AGTCTTTGTGCGATAG	1	0	Fibroblasts I
AGTCTTTGTGTTTGTG	0	0	Fibroblasts I
AGTCTTTTCCATGAAC	9	5	B cells
AGTCTTTTCTCCTATA	5	6	Fibroblasts II
AGTGAGGAGACAGAGA	1	0	Fibroblasts I
AGTGAGGAGAGACTAT	0	0	Fibroblasts I
AGTGAGGCAACGCACC	6	2	Endothelial
AGTGAGGGTACATGTC	6	2	Endothelial
AGTGAGGGTACTTGAC	2	3	Monocytes I
AGTGAGGGTCACACGC	1	0	Fibroblasts I
AGTGAGGGTCGCATAT	1	0	Fibroblasts I
AGTGAGGGTGGACGAT	6	2	Endothelial
AGTGAGGTCTAGCACA	5	15	Schwann cells
AGTGGGACAGCCTTTC	1	0	Fibroblasts I
AGTGGGACAGGGAGAG	1	0	Fibroblasts I
AGTGGGAGTATGAAAC	9	5	B cells
AGTGGGAGTTCCACGG	1	0	Fibroblasts I
AGTGGGATCACCCTCA	5	6	Fibroblasts II
AGTGGGATCGCATGGC	9	5	B cells
AGTGGGATCTAGAGTC	13	10	NK_T cells
AGTGGGATCTTTAGGG	7	2	Endothelial
AGTGTCAAGAATTCCC	6	2	Endothelial
AGTGTCAAGCCATCGC	6	2	Endothelial
AGTGTCACACATCCGG	2	3	Monocytes I
AGTGTCACACATTAGC	13	10	NK_T cells
AGTGTCACACATTCGA	0	0	Fibroblasts I
AGTGTCACAGATCGGA	0	0	Fibroblasts I
AGTGTCACAGTATCTG	5	6	Fibroblasts II
AGTGTCACATCTACGA	18	2	Endothelial
AGTGTCAGTGTCGCTG	1	0	Fibroblasts I
AGTGTCATCCTATGTT	9	5	B cells
AGTGTCATCTCGAGTA	6	2	Endothelial
AGTGTCATCTGCAAGT	5	6	Fibroblasts II
AGTTGGTAGCAGATCG	8	0	Fibroblasts I
AGTTGGTAGCGAAGGG	9	5	B cells
AGTTGGTAGCTGATAA	7	2	Endothelial
AGTTGGTAGGGCATGT	1	0	Fibroblasts I
AGTTGGTAGGTGCAAC	6	2	Endothelial
AGTTGGTCAATCAGAA	8	0	Fibroblasts I
AGTTGGTCACGCTTTC	6	2	Endothelial
AGTTGGTCAGCCTATA	5	6	Fibroblasts II
AGTTGGTCATATGAGA	1	0	Fibroblasts I
AGTTGGTGTAAACACA	5	6	Fibroblasts II
AGTTGGTGTCGGCATC	1	0	Fibroblasts I
AGTTGGTTCAGGCAAG	1	0	Fibroblasts I
AGTTGGTTCGAACGGA	2	3	Monocytes I
AGTTGGTTCGGTGTTA	1	0	Fibroblasts I
AGTTGGTTCTTGTTTG	8	0	Fibroblasts I
ATAACGCAGGATGGTC	0	0	Fibroblasts I
ATAACGCAGTCAAGCG	0	0	Fibroblasts I
ATAACGCCACACGCTG	6	2	Endothelial
ATAACGCCACGCTTTC	1	0	Fibroblasts I
ATAACGCCATCCGGGT	9	5	B cells
ATAACGCGTGTGCGTC	9	5	B cells
ATAACGCGTTTGCATG	8	0	Fibroblasts I
ATAACGCTCCAAATGC	13	10	NK_T cells
ATAAGAGAGCCAACAG	1	0	Fibroblasts I
ATAAGAGAGCCACTAT	2	3	Monocytes I
ATAAGAGAGCGCTTAT	0	0	Fibroblasts I
ATAAGAGGTAGAAGGA	7	2	Endothelial
ATAAGAGGTTACGGAG	9	5	B cells
ATAAGAGTCGCAGGCT	0	0	Fibroblasts I
ATAAGAGTCGCCTGAG	1	0	Fibroblasts I
ATAGACCAGACAGACC	13	10	NK_T cells
ATAGACCCAGAGCCAA	6	2	Endothelial
ATAGACCGTGCAACTT	0	0	Fibroblasts I
ATAGACCGTTAGTGGG	1	0	Fibroblasts I
ATAGACCGTTCCACTC	13	10	NK_T cells
ATAGACCGTTCTGAAC	1	0	Fibroblasts I
ATAGACCTCTGCTGCT	6	2	Endothelial
ATCACGAAGAGCTTCT	0	0	Fibroblasts I
ATCACGACAATACGCT	0	0	Fibroblasts I
ATCACGACACCGAATT	10	0	Fibroblasts I
ATCACGACAGGCTGAA	1	0	Fibroblasts I
ATCACGACAGTCCTTC	1	0	Fibroblasts I
ATCACGACATTGGGCC	1	0	Fibroblasts I
ATCACGAGTAGCGTGA	1	0	Fibroblasts I
ATCACGAGTCATTAGC	2	3	Monocytes I
ATCACGAGTCTAAACC	6	2	Endothelial
ATCACGATCAGGCGAA	5	0	Fibroblasts I
ATCACGATCGTTTAGG	1	0	Fibroblasts I
ATCACGATCTTCAACT	9	5	B cells
ATCATCTAGATAGGAG	1	0	Fibroblasts I
ATCATCTAGCCACGCT	6	2	Endothelial
ATCATCTAGGCACATG	8	0	Fibroblasts I
ATCATCTCACGTCAGC	8	6	Fibroblasts II
ATCATCTCACTTACGA	6	2	Endothelial
ATCATCTGTAAATGTG	6	2	Endothelial
ATCATCTGTAGCACGA	6	2	Endothelial
ATCATCTGTATATGAG	6	2	Endothelial
ATCATCTGTGAAAGAG	7	2	Endothelial
ATCATCTGTTCATGGT	1	0	Fibroblasts I
ATCATCTTCCATTCTA	1	0	Fibroblasts I
ATCATGGAGATGGCGT	8	0	Fibroblasts I
ATCATGGAGGCTCTTA	1	0	Fibroblasts I
ATCATGGAGGGATGGG	7	2	Endothelial
ATCATGGAGTGCCATT	9	5	B cells
ATCATGGAGTTGTAGA	2	3	Monocytes I
ATCATGGCAGATGGCA	8	0	Fibroblasts I
ATCATGGGTACTTCTT	7	2	Endothelial
ATCATGGTCGGAAATA	13	10	NK_T cells
ATCATGGTCTGGCGAC	3	1	Macrophages
ATCCACCAGACTTTCG	5	6	Fibroblasts II
ATCCACCCAATCAGAA	9	5	B cells
ATCCACCCAGACGCCT	13	10	NK_T cells
ATCCACCCAGCTGTAT	6	2	Endothelial
ATCCACCCAGGATCGA	9	5	B cells
ATCCACCGTACTTGAC	3	1	Macrophages
ATCCACCGTAGCTGCC	1	0	Fibroblasts I
ATCCACCGTATGCTTG	1	0	Fibroblasts I
ATCCACCGTCGAGATG	1	0	Fibroblasts I
ATCCACCGTTCACCTC	8	0	Fibroblasts I
ATCCACCGTTGGTGGA	13	10	NK_T cells
ATCCACCTCGCATGGC	5	6	Fibroblasts II
ATCCACCTCTGCCAGG	2	3	Monocytes I
ATCCGAAAGACTACAA	7	2	Endothelial
ATCCGAAAGCTGCCCA	8	0	Fibroblasts I
ATCCGAAAGGTTCCTA	9	5	B cells
ATCCGAAAGTGAAGTT	1	0	Fibroblasts I
ATCCGAAAGTGCCAGA	13	10	NK_T cells
ATCCGAACACGAAGCA	6	2	Endothelial
ATCCGAAGTACACCGC	5	0	Fibroblasts I
ATCCGAAGTCTGGAGA	3	1	Macrophages
ATCCGAAGTTTAAGCC	1	0	Fibroblasts I
ATCCGAATCCTCATTA	1	0	Fibroblasts I
ATCCGAATCGCCGTGA	1	0	Fibroblasts I
ATCGAGTAGAATTCCC	13	10	NK_T cells
ATCGAGTAGAGCAATT	6	2	Endothelial
ATCGAGTGTGTGGTTT	0	0	Fibroblasts I
ATCGAGTTCAATCTCT	0	0	Fibroblasts I
ATCGAGTTCATCTGCC	1	0	Fibroblasts I
ATCGAGTTCGAGAGCA	0	0	Fibroblasts I
ATCGAGTTCGGTGTTA	6	2	Endothelial
ATCGAGTTCTCCAGGG	1	0	Fibroblasts I
ATCTACTAGAGTTGGC	1	0	Fibroblasts I
ATCTACTAGCACCGCT	1	0	Fibroblasts I
ATCTACTAGTGCTGCC	1	0	Fibroblasts I
ATCTACTCACATTAGC	9	5	B cells
ATCTACTCAGATAATG	0	0	Fibroblasts I
ATCTACTCAGGATTGG	1	0	Fibroblasts I
ATCTACTGTCAGGACA	1	0	Fibroblasts I
ATCTACTGTTCCACTC	13	10	NK_T cells
ATCTACTTCACAGTAC	6	2	Endothelial
ATCTACTTCCCATTAT	8	0	Fibroblasts I
ATCTACTTCGTTGACA	6	14	Lymphatic ECs
ATCTACTTCTTCCTTC	1	0	Fibroblasts I
ATCTGCCAGTGTCTCA	6	2	Endothelial
ATCTGCCCACTCAGGC	8	0	Fibroblasts I
ATCTGCCGTCTAGCGC	7	2	Endothelial
ATCTGCCTCCAGGGCT	1	0	Fibroblasts I
ATCTGCCTCCGTAGGC	9	5	B cells
ATCTGCCTCGTAGATC	6	2	Endothelial
ATCTGCCTCTCGCATC	7	2	Endothelial
ATCTGCCTCTGCAAGT	9	5	B cells
ATCTGCCTCTGGCGTG	1	0	Fibroblasts I
ATGAGGGAGAACAACT	17	5	B cells
ATGAGGGCACATAACC	1	0	Fibroblasts I
ATGAGGGCAGCCTTTC	1	0	Fibroblasts I
ATGAGGGCAGTGACAG	15	0	Fibroblasts I
ATGAGGGCATGTTGAC	9	5	B cells
ATGAGGGGTCCATCCT	7	2	Endothelial
ATGAGGGGTCTACCTC	6	2	Endothelial
ATGAGGGGTGCAGTAG	1	0	Fibroblasts I
ATGAGGGGTGTGAAAT	8	0	Fibroblasts I
ATGAGGGTCCCTGACT	0	0	Fibroblasts I
ATGCGATAGCGATCCC	1	0	Fibroblasts I
ATGCGATAGTTAACGA	0	0	Fibroblasts I
ATGCGATCAAATACAG	7	2	Endothelial
ATGCGATGTAAGAGGA	1	0	Fibroblasts I
ATGCGATGTATTACCG	8	1	Macrophages
ATGCGATGTCTTCAAG	1	0	Fibroblasts I
ATGCGATGTGCACCAC	7	2	Endothelial
ATGCGATGTTGATTGC	1	0	Fibroblasts I
ATGCGATGTTGTACAC	0	0	Fibroblasts I
ATGCGATGTTTCCACC	0	0	Fibroblasts I
ATGCGATTCACCCTCA	5	0	Fibroblasts I
ATGCGATTCCAGAAGG	1	0	Fibroblasts I
ATGCGATTCCCGGATG	6	2	Endothelial
ATGCGATTCGTGTAGT	1	0	Fibroblasts I
ATGGGAGAGATCCCAT	9	5	B cells
ATGGGAGAGTCGTTTG	1	0	Fibroblasts I
ATGGGAGCACTAAGTC	3	1	Macrophages
ATGGGAGCATGACATC	1	0	Fibroblasts I
ATGGGAGGTATATGGA	8	0	Fibroblasts I
ATGGGAGGTCTCTTTA	1	0	Fibroblasts I
ATGGGAGGTGAGTGAC	1	0	Fibroblasts I
ATGGGAGGTGTTGGGA	7	2	Endothelial
ATGGGAGGTTCCACTC	6	2	Endothelial
ATGGGAGTCAACGAAA	9	5	B cells
ATGGGAGTCACGACTA	1	0	Fibroblasts I
ATGGGAGTCTCGTATT	2	3	Monocytes I
ATGTGTGAGCGCTCCA	1	0	Fibroblasts I
ATGTGTGAGGCTAGCA	6	2	Endothelial
ATGTGTGAGTGTTGAA	2	3	Monocytes I
ATGTGTGCAACTTGAC	1	0	Fibroblasts I
ATGTGTGCACCAGCAC	5	6	Fibroblasts II
ATGTGTGCACCGTTGG	11	8	DCs
ATGTGTGCATGGTCAT	0	0	Fibroblasts I
ATGTGTGGTACCATCA	6	2	Endothelial
ATGTGTGGTCTCGTTC	9	5	B cells
ATGTGTGTCACCCTCA	1	0	Fibroblasts I
ATGTGTGTCACTCTTA	1	0	Fibroblasts I
ATGTGTGTCGCATGAT	9	5	B cells
ATGTGTGTCTGTCTAT	1	0	Fibroblasts I
ATTACTCAGACACTAA	6	2	Endothelial
ATTACTCAGCCACGCT	1	0	Fibroblasts I
ATTACTCCACATTCGA	3	1	Macrophages
ATTACTCCACGAGAGT	1	0	Fibroblasts I
ATTACTCCAGGTCGTC	2	3	Monocytes I
ATTACTCCATGAACCT	1	0	Fibroblasts I
ATTACTCGTCTAAAGA	13	10	NK_T cells
ATTACTCGTGTTGGGA	6	2	Endothelial
ATTATCCAGGACATTA	5	6	Fibroblasts II
ATTATCCGTACAGTTC	6	2	Endothelial
ATTATCCGTTCAGGCC	0	0	Fibroblasts I
ATTCTACAGTTGAGAT	10	0	Fibroblasts I
ATTCTACAGTTGTCGT	0	0	Fibroblasts I
ATTCTACCAGGGAGAG	5	6	Fibroblasts II
ATTCTACGTACGACCC	8	0	Fibroblasts I
ATTCTACGTAGCGTGA	5	6	Fibroblasts II
ATTCTACGTGACTACT	7	2	Endothelial
ATTCTACGTTGCGTTA	1	0	Fibroblasts I
ATTCTACTCATGCAAC	0	0	Fibroblasts I
ATTCTACTCCGTCATC	1	0	Fibroblasts I
ATTCTACTCGGTCTAA	9	5	B cells
ATTGGACAGAGTGAGA	1	0	Fibroblasts I
ATTGGACAGCCACCTG	1	0	Fibroblasts I
ATTGGACAGCTAGCCC	0	0	Fibroblasts I
ATTGGACAGCTGCAAG	1	0	Fibroblasts I
ATTGGACAGGCTAGGT	0	0	Fibroblasts I
ATTGGACAGTGAAGAG	7	13	SMCs_Pericytes
ATTGGACAGTGTCTCA	0	0	Fibroblasts I
ATTGGACCACACGCTG	1	0	Fibroblasts I
ATTGGACGTCTAGAGG	5	6	Fibroblasts II
ATTGGACGTCTCTTTA	1	0	Fibroblasts I
ATTGGACGTGTGAAAT	6	2	Endothelial
ATTGGACTCCCTAATT	0	0	Fibroblasts I
ATTGGACTCCGAAGAG	6	2	Endothelial
ATTGGACTCTTCGGTC	1	0	Fibroblasts I
ATTGGTGCAGCTCCGA	9	5	B cells
ATTGGTGCATGAACCT	9	5	B cells
ATTGGTGGTGTTTGGT	3	1	Macrophages
ATTGGTGTCACAGTAC	8	0	Fibroblasts I
ATTGGTGTCCACGAAT	0	0	Fibroblasts I
ATTTCTGAGAAACGCC	9	5	B cells
ATTTCTGAGACCTTTG	8	0	Fibroblasts I
ATTTCTGAGTGATCGG	17	5	B cells
ATTTCTGCAAAGTCAA	0	0	Fibroblasts I
ATTTCTGCAGATTGCT	0	4	Myofibroblasts
ATTTCTGGTGTTGGGA	9	5	B cells
ATTTCTGGTTGCGTTA	0	0	Fibroblasts I
ATTTCTGTCCCTAATT	6	2	Endothelial
ATTTCTGTCGTTTATC	17	1	Macrophages
CAACCAAAGACAAAGG	8	0	Fibroblasts I
CAACCAAAGATCTGAA	6	2	Endothelial
CAACCAAAGGAACTGC	1	0	Fibroblasts I
CAACCAAAGTACGACG	12	1	Macrophages
CAACCAAAGTGTCCCG	0	0	Fibroblasts I
CAACCAACAACTGCTA	1	0	Fibroblasts I
CAACCAACATGCCACG	6	2	Endothelial
CAACCAAGTAGCTGCC	6	2	Endothelial
CAACCAAGTGATGATA	5	0	Fibroblasts I
CAACCAAGTTCGAATC	8	0	Fibroblasts I
CAACCAATCACTTATC	1	0	Fibroblasts I
CAACCAATCCTCATTA	1	0	Fibroblasts I
CAACCAATCTATCCCG	1	0	Fibroblasts I
CAACCAATCTCCGGTT	13	10	NK_T cells
CAACCAATCTTGCCGT	1	0	Fibroblasts I
CAACCTCAGTGTCCCG	9	5	B cells
CAACCTCCAAGGTTTC	6	2	Endothelial
CAACCTCCACGACTCG	1	0	Fibroblasts I
CAACCTCGTTAAGACA	0	0	Fibroblasts I
CAACCTCGTTATCACG	0	0	Fibroblasts I
CAACCTCGTTCAGTAC	15	11	Granulocytes
CAACCTCGTTTGCATG	0	0	Fibroblasts I
CAACCTCTCACCTTAT	1	0	Fibroblasts I
CAACCTCTCATAGCAC	6	2	Endothelial
CAACCTCTCTAACTCT	9	5	B cells
CAACCTCTCTGTGCAA	1	0	Fibroblasts I
CAACTAGAGAGGTACC	1	0	Fibroblasts I
CAACTAGCAAGGTTTC	1	0	Fibroblasts I
CAACTAGCAAGTTAAG	2	0	Fibroblasts I
CAACTAGCAATGAATG	5	6	Fibroblasts II
CAACTAGCATTTGCCC	1	0	Fibroblasts I
CAACTAGGTCAAGCGA	1	0	Fibroblasts I
CAACTAGGTGACTACT	0	0	Fibroblasts I
CAACTAGTCCGTCAAA	10	0	Fibroblasts I
CAACTAGTCGAATCCA	1	0	Fibroblasts I
CAAGAAAAGAAACCGC	0	0	Fibroblasts I
CAAGAAAAGAAGATTC	1	0	Fibroblasts I
CAAGAAAAGAATGTGT	6	2	Endothelial
CAAGAAAAGCGTGAGT	0	0	Fibroblasts I
CAAGAAAAGGAGTTGC	9	5	B cells
CAAGAAAAGTGCCAGA	7	2	Endothelial
CAAGAAACACCGAATT	13	10	NK_T cells
CAAGAAACACGGACAA	1	0	Fibroblasts I
CAAGAAACAGTCGATT	6	2	Endothelial
CAAGAAAGTACCGTTA	13	10	NK_T cells
CAAGAAAGTCGAAAGC	1	4	Myofibroblasts
CAAGAAAGTGAAGGCT	8	0	Fibroblasts I
CAAGAAATCCTGTACC	2	11	Granulocytes
CAAGAAATCTGTGCAA	7	2	Endothelial
CAAGAAATCTTTACAC	1	0	Fibroblasts I
CAAGATCAGGCCATAG	6	14	Lymphatic ECs
CAAGATCCACTTCTGC	1	0	Fibroblasts I
CAAGATCGTCCCTACT	5	15	Schwann cells
CAAGATCGTTACGTCA	1	0	Fibroblasts I
CAAGATCTCACTATTC	13	10	NK_T cells
CAAGATCTCAGGCCCA	2	8	DCs
CAAGATCTCCTAGGGC	0	0	Fibroblasts I
CAAGATCTCTCTGAGA	0	0	Fibroblasts I
CAAGATCTCTGCGGCA	1	0	Fibroblasts I
CAAGGCCCATACGCTA	9	5	B cells
CAAGGCCGTACATCCA	8	0	Fibroblasts I
CAAGGCCGTCCAGTAT	16	13	SMCs_Pericytes
CAAGGCCGTCCATCCT	1	0	Fibroblasts I
CAAGGCCGTCCGACGT	6	2	Endothelial
CAAGGCCGTCGCCATG	5	0	Fibroblasts I
CAAGGCCGTCTCTTTA	6	2	Endothelial
CAAGGCCGTTCATGGT	0	0	Fibroblasts I
CAAGGCCTCGGACAAG	8	0	Fibroblasts I
CAAGGCCTCGGCATCG	13	10	NK_T cells
CAAGTTGAGAGTAAGG	9	5	B cells
CAAGTTGAGCGTAATA	1	0	Fibroblasts I
CAAGTTGAGTGTCTCA	6	2	Endothelial
CAAGTTGCATCTACGA	8	0	Fibroblasts I
CAAGTTGGTACCGAGA	1	0	Fibroblasts I
CAAGTTGGTTTGACAC	6	2	Endothelial
CAAGTTGTCATTATCC	6	2	Endothelial
CAAGTTGTCCGAAGAG	0	0	Fibroblasts I
CAAGTTGTCCGCGCAA	7	2	Endothelial
CACAAACCAGCCTGTG	0	0	Fibroblasts I
CACAAACCATCTCGCT	7	2	Endothelial
CACAAACCATGTAGTC	1	0	Fibroblasts I
CACAAACGTCTAGTGT	1	0	Fibroblasts I
CACAAACTCAGCGATT	8	0	Fibroblasts I
CACAAACTCCAGTAGT	6	2	Endothelial
CACAAACTCCGTACAA	9	5	B cells
CACACAAAGAAACGAG	1	0	Fibroblasts I
CACACAAAGAAGGTTT	13	10	NK_T cells
CACACAAAGACTAGAT	1	0	Fibroblasts I
CACACAAAGAGCCCAA	0	0	Fibroblasts I
CACACAAGTAGCGCTC	9	5	B cells
CACACAAGTCGACTGC	13	10	NK_T cells
CACACAAGTGACCAAG	6	0	Fibroblasts I
CACACAAGTGGGTCAA	1	0	Fibroblasts I
CACACAAGTTACGACT	9	5	B cells
CACACAATCGTGGGAA	6	2	Endothelial
CACACCTAGAGGGATA	13	10	NK_T cells
CACACCTAGATATGGT	6	2	Endothelial
CACACCTAGGCACATG	6	2	Endothelial
CACACCTCAAGTCATC	0	0	Fibroblasts I
CACACCTCAATTCCTT	1	0	Fibroblasts I
CACACCTCAGCTCCGA	5	6	Fibroblasts II
CACACCTCAGGCGATA	1	0	Fibroblasts I
CACACCTCATTCTCAT	1	0	Fibroblasts I
CACACCTGTACTTAGC	1	0	Fibroblasts I
CACACCTGTCTTCTCG	8	0	Fibroblasts I
CACACCTGTTATGTGC	5	6	Fibroblasts II
CACACCTGTTCAGACT	9	5	B cells
CACACCTTCAACGGGA	1	0	Fibroblasts I
CACACCTTCCGCAGTG	11	8	DCs
CACACCTTCGCACTCT	1	0	Fibroblasts I
CACACCTTCGTACGGC	2	3	Monocytes I
CACACCTTCTACCAGA	13	10	NK_T cells
CACACTCAGGAGCGAG	0	0	Fibroblasts I
CACACTCAGGCCCTCA	5	6	Fibroblasts II
CACACTCAGTGTCCCG	13	10	NK_T cells
CACACTCCACCAGGCT	0	0	Fibroblasts I
CACACTCCACCGAATT	13	10	NK_T cells
CACACTCCACGTAAGG	1	0	Fibroblasts I
CACACTCCACTTCTGC	5	6	Fibroblasts II
CACACTCCAGAGTGTG	16	13	SMCs_Pericytes
CACACTCCAGCGAACA	7	2	Endothelial
CACACTCCATCGATTG	13	10	NK_T cells
CACACTCCATTGAGCT	6	2	Endothelial
CACACTCGTACGCACC	15	0	Fibroblasts I
CACACTCGTACTCAAC	0	0	Fibroblasts I
CACACTCGTCAGAATA	1	0	Fibroblasts I
CACACTCGTGAGGGTT	1	0	Fibroblasts I
CACACTCGTGCTGTAT	1	0	Fibroblasts I
CACACTCGTTAGATGA	13	10	NK_T cells
CACACTCTCAACTCTT	1	0	Fibroblasts I
CACACTCTCAGTTGAC	0	0	Fibroblasts I
CACAGGCAGGAGTCTG	1	0	Fibroblasts I
CACAGGCAGGGCACTA	1	0	Fibroblasts I
CACAGGCCAATAACGA	1	0	Fibroblasts I
CACAGGCCAGGTTTCA	6	2	Endothelial
CACAGGCCAGTATCTG	9	5	B cells
CACAGGCCATAGACTC	9	5	B cells
CACAGGCCATGTCCTC	6	2	Endothelial
CACAGGCGTCAAACTC	1	0	Fibroblasts I
CACAGGCGTCCTGCTT	9	5	B cells
CACAGGCTCATATCGG	1	0	Fibroblasts I
CACAGGCTCGGAGGTA	0	0	Fibroblasts I
CACAGGCTCGTTACAG	5	6	Fibroblasts II
CACAGGCTCTAGCACA	5	6	Fibroblasts II
CACAGGCTCTGTCTCG	8	0	Fibroblasts I
CACAGTACAACGATGG	1	0	Fibroblasts I
CACAGTACACGAGGTA	5	6	Fibroblasts II
CACAGTACAGATTGCT	6	2	Endothelial
CACAGTACATGCAACT	2	3	Monocytes I
CACAGTAGTAACGACG	1	0	Fibroblasts I
CACAGTAGTAACGCGA	0	0	Fibroblasts I
CACAGTAGTGTGACGA	8	0	Fibroblasts I
CACAGTAGTTAAGAAC	10	5	B cells
CACAGTAGTTTACTCT	0	0	Fibroblasts I
CACAGTAGTTTGCATG	15	0	Fibroblasts I
CACAGTATCTAACCGA	6	2	Endothelial
CACAGTATCTCTAGGA	1	0	Fibroblasts I
CACATAGAGACCGGAT	1	0	Fibroblasts I
CACATAGAGAGGTTGC	6	2	Endothelial
CACATAGAGATGCCAG	1	0	Fibroblasts I
CACATAGAGCACGCCT	5	0	Fibroblasts I
CACATAGAGGTAAACT	13	10	NK_T cells
CACATAGCATACGCTA	10	0	Fibroblasts I
CACATAGGTGTAATGA	1	0	Fibroblasts I
CACATAGGTGTTGGGA	0	0	Fibroblasts I
CACATAGGTTGTACAC	7	2	Endothelial
CACATAGTCCCATTTA	13	10	NK_T cells
CACATAGTCCGCGCAA	11	8	DCs
CACATTTAGCAGGTCA	5	6	Fibroblasts II
CACATTTAGCCGCCTA	8	0	Fibroblasts I
CACATTTCACATCTTT	2	3	Monocytes I
CACATTTCAGATGAGC	6	2	Endothelial
CACATTTGTATCTGCA	1	0	Fibroblasts I
CACATTTGTCACCTAA	13	10	NK_T cells
CACATTTGTCCCTACT	0	0	Fibroblasts I
CACATTTGTCTAAAGA	9	5	B cells
CACATTTGTCTCCATC	1	0	Fibroblasts I
CACATTTGTGCAGACA	0	0	Fibroblasts I
CACATTTGTGGACGAT	1	0	Fibroblasts I
CACATTTGTGTTAAGA	5	15	Schwann cells
CACATTTGTGTTCGAT	13	10	NK_T cells
CACATTTTCCTACAGA	9	5	B cells
CACATTTTCGAATGCT	10	5	B cells
CACCACTAGACTTTCG	1	0	Fibroblasts I
CACCACTCAACGATCT	7	2	Endothelial
CACCACTCAAGGACTG	6	2	Endothelial
CACCACTCACAACGCC	1	0	Fibroblasts I
CACCACTCAGGTGCCT	9	5	B cells
CACCACTCAGTAAGCG	13	10	NK_T cells
CACCACTGTCCGAGTC	0	0	Fibroblasts I
CACCACTGTCTCTTTA	1	0	Fibroblasts I
CACCACTGTGCTTCTC	6	2	Endothelial
CACCACTGTTCGTTGA	2	3	Monocytes I
CACCACTGTTTAAGCC	9	5	B cells
CACCACTTCAAGGCTT	1	0	Fibroblasts I
CACCACTTCAGGCAAG	1	0	Fibroblasts I
CACCACTTCGAGGTAG	9	5	B cells
CACCACTTCGTTACGA	6	2	Endothelial
CACCAGGAGAGAGCTC	13	10	NK_T cells
CACCAGGAGCGATCCC	1	0	Fibroblasts I
CACCAGGCAAGTAATG	1	0	Fibroblasts I
CACCAGGCACGCTTTC	1	0	Fibroblasts I
CACCAGGCAGGATCGA	1	0	Fibroblasts I
CACCAGGCAGTTCCCT	0	0	Fibroblasts I
CACCAGGGTCATCCCT	1	4	Myofibroblasts
CACCAGGGTCCCTTGT	0	0	Fibroblasts I
CACCAGGGTGGCGAAT	6	2	Endothelial
CACCAGGTCACATAGC	0	0	Fibroblasts I
CACCAGGTCCCACTTG	8	0	Fibroblasts I
CACCAGGTCTCAAGTG	2	3	Monocytes I
CACCTTGAGAGTCTGG	1	0	Fibroblasts I
CACCTTGAGCAGATCG	6	14	Lymphatic ECs
CACCTTGAGTAATCCC	9	5	B cells
CACCTTGCAATAGAGT	0	0	Fibroblasts I
CACCTTGCACCGATAT	5	0	Fibroblasts I
CACCTTGCATCACCCT	6	2	Endothelial
CACCTTGCATGATCCA	9	5	B cells
CACCTTGGTAAACACA	7	2	Endothelial
CACCTTGGTAACGCGA	11	3	Monocytes I
CACCTTGGTCTGCCAG	8	0	Fibroblasts I
CACCTTGGTCTTTCAT	8	0	Fibroblasts I
CACCTTGGTTACGACT	10	11	Granulocytes
CACCTTGGTTCATGGT	0	0	Fibroblasts I
CACCTTGGTTCCTCCA	1	0	Fibroblasts I
CACCTTGGTTCTGGTA	1	0	Fibroblasts I
CACCTTGTCAAACCGT	0	0	Fibroblasts I
CACCTTGTCACAAACC	9	5	B cells
CACCTTGTCAGCTTAG	6	2	Endothelial
CACCTTGTCATCACCC	0	0	Fibroblasts I
CACCTTGTCCCTCAGT	6	2	Endothelial
CACCTTGTCTGAGGGA	6	0	Fibroblasts I
CACCTTGTCTGTGCAA	1	0	Fibroblasts I
CACTCCAAGCATCATC	5	0	Fibroblasts I
CACTCCAAGCGTGAGT	9	5	B cells
CACTCCAAGTAGATGT	9	5	B cells
CACTCCAAGTGTGGCA	9	5	B cells
CACTCCACAATAGCGG	1	0	Fibroblasts I
CACTCCACAATCCAAC	9	5	B cells
CACTCCACAGTTTACG	6	2	Endothelial
CACTCCACATCCTTGC	1	0	Fibroblasts I
CACTCCACATTCTCAT	13	10	NK_T cells
CACTCCAGTAGAGCTG	2	3	Monocytes I
CACTCCAGTGGCGAAT	1	0	Fibroblasts I
CACTCCAGTGTCTGAT	9	5	B cells
CACTCCATCAGATAAG	6	2	Endothelial
CACTCCATCCTCAACC	1	0	Fibroblasts I
CACTCCATCGACAGCC	1	0	Fibroblasts I
CAGAATCCAAAGTGCG	0	0	Fibroblasts I
CAGAATCGTAGCGCTC	1	0	Fibroblasts I
CAGAATCGTTAAAGAC	1	0	Fibroblasts I
CAGAATCGTTATTCTC	3	1	Macrophages
CAGAATCGTTGGGACA	8	6	Fibroblasts II
CAGAATCTCATCATTC	9	5	B cells
CAGAATCTCCGGCACA	0	0	Fibroblasts I
CAGAATCTCGTGGACC	1	0	Fibroblasts I
CAGAATCTCTCTGTCG	1	0	Fibroblasts I
CAGAGAGAGCACCGCT	6	2	Endothelial
CAGAGAGAGCGTAGTG	16	13	SMCs_Pericytes
CAGAGAGAGTAGGCCA	1	0	Fibroblasts I
CAGAGAGCAAAGAATC	0	0	Fibroblasts I
CAGAGAGCAGCATACT	1	0	Fibroblasts I
CAGAGAGTCGATAGAA	6	2	Endothelial
CAGATCACAATGGTCT	1	0	Fibroblasts I
CAGATCAGTAAGGGAA	0	0	Fibroblasts I
CAGATCAGTCACCCAG	1	0	Fibroblasts I
CAGATCAGTTCCACGG	9	5	B cells
CAGATCAGTTGATTGC	6	2	Endothelial
CAGATCAGTTGTACAC	9	5	B cells
CAGATCAGTTGTCTTT	16	13	SMCs_Pericytes
CAGATCATCCCTCTTT	5	0	Fibroblasts I
CAGCAGCAGACTAGAT	1	0	Fibroblasts I
CAGCAGCAGCTTCGCG	6	14	Lymphatic ECs
CAGCAGCAGTGGCACA	8	0	Fibroblasts I
CAGCAGCAGTGTTAGA	1	0	Fibroblasts I
CAGCAGCCACCGATAT	1	0	Fibroblasts I
CAGCAGCCAGCCTGTG	8	0	Fibroblasts I
CAGCAGCCAGCGTAAG	9	5	B cells
CAGCAGCGTCCATGAT	1	0	Fibroblasts I
CAGCAGCGTCGCTTCT	9	5	B cells
CAGCAGCGTTCTGGTA	1	0	Fibroblasts I
CAGCAGCTCCTTGACC	8	0	Fibroblasts I
CAGCAGCTCTTAACCT	1	0	Fibroblasts I
CAGCATAAGGCCATAG	0	0	Fibroblasts I
CAGCATAAGGCTATCT	8	0	Fibroblasts I
CAGCATACACAGGAGT	5	6	Fibroblasts II
CAGCATAGTACCGAGA	1	0	Fibroblasts I
CAGCATAGTGGGTATG	1	0	Fibroblasts I
CAGCATAGTTACCAGT	6	14	Lymphatic ECs
CAGCATAGTTAGTGGG	1	1	Macrophages
CAGCATATCCCAGGTG	8	0	Fibroblasts I
CAGCCGAAGAAGGTTT	0	4	Myofibroblasts
CAGCCGACAAATACAG	0	0	Fibroblasts I
CAGCCGAGTAAGCACG	9	5	B cells
CAGCCGAGTACCCAAT	1	0	Fibroblasts I
CAGCCGAGTATAGTAG	1	0	Fibroblasts I
CAGCCGAGTCTCCATC	13	10	NK_T cells
CAGCCGAGTTAAGGGC	1	0	Fibroblasts I
CAGCCGATCATAAAGG	7	2	Endothelial
CAGCGACAGTCAATAG	13	10	NK_T cells
CAGCGACCAGATAATG	5	0	Fibroblasts I
CAGCGACCAGATGGGT	10	5	B cells
CAGCGACCAGTTAACC	1	0	Fibroblasts I
CAGCGACCATCGATTG	13	10	NK_T cells
CAGCGACCATGCAATC	9	5	B cells
CAGCGACGTAGCGCTC	6	2	Endothelial
CAGCGACGTCTTGATG	10	5	B cells
CAGCGACGTGTGAATA	6	2	Endothelial
CAGCGACTCCAACCAA	2	3	Monocytes I
CAGCGACTCGTACGGC	1	0	Fibroblasts I
CAGCTAAAGACTAGAT	1	0	Fibroblasts I
CAGCTAAAGAGTAAGG	8	0	Fibroblasts I
CAGCTAAAGATGCGAC	1	0	Fibroblasts I
CAGCTAAAGGACCACA	8	0	Fibroblasts I
CAGCTAAAGGTGATAT	8	0	Fibroblasts I
CAGCTAAAGGTGATTA	6	2	Endothelial
CAGCTAAAGTAGGTGC	1	0	Fibroblasts I
CAGCTAACACGGACAA	6	2	Endothelial
CAGCTAACAGATGGCA	1	0	Fibroblasts I
CAGCTAACAGGATTGG	18	2	Endothelial
CAGCTAAGTATAATGG	6	2	Endothelial
CAGCTAAGTCCCTACT	13	10	NK_T cells
CAGCTAAGTTCCCTTG	7	2	Endothelial
CAGCTAATCCACTGGG	1	0	Fibroblasts I
CAGCTAATCGCGGATC	0	0	Fibroblasts I
CAGCTAATCTTGAGAC	1	0	Fibroblasts I
CAGCTGGAGACGCACA	5	6	Fibroblasts II
CAGCTGGAGAGTACCG	1	0	Fibroblasts I
CAGCTGGAGATCGGGT	1	0	Fibroblasts I
CAGCTGGCATTGGGCC	5	6	Fibroblasts II
CAGCTGGGTAGGACAC	1	0	Fibroblasts I
CAGCTGGGTCTAGCGC	1	0	Fibroblasts I
CAGCTGGTCAGCCTAA	0	0	Fibroblasts I
CAGCTGGTCAGTGTTG	9	0	Fibroblasts I
CAGCTGGTCCTGCCAT	16	13	SMCs_Pericytes
CAGCTGGTCCTGTACC	1	0	Fibroblasts I
CAGCTGGTCGTACGGC	3	1	Macrophages
CAGCTGGTCGTTGCCT	5	6	Fibroblasts II
CAGGTGCAGCAGCGTA	6	2	Endothelial
CAGGTGCAGGGTCGAT	1	0	Fibroblasts I
CAGGTGCAGTCATCCA	0	0	Fibroblasts I
CAGGTGCAGTGGAGAA	13	10	NK_T cells
CAGGTGCCAAGGGTCA	1	0	Fibroblasts I
CAGGTGCCAGTAAGCG	9	5	B cells
CAGGTGCCATGCGCAC	5	0	Fibroblasts I
CAGGTGCCATGTCTCC	6	2	Endothelial
CAGGTGCGTAAACCTC	5	0	Fibroblasts I
CAGGTGCGTCGCATAT	1	0	Fibroblasts I
CAGGTGCGTTACGGAG	1	0	Fibroblasts I
CAGGTGCGTTCCTCCA	13	10	NK_T cells
CAGGTGCTCGATAGAA	13	10	NK_T cells
CAGTAACAGATGTCGG	0	0	Fibroblasts I
CAGTAACAGCCACGCT	9	5	B cells
CAGTAACAGGGCATGT	10	0	Fibroblasts I
CAGTAACCAATCTGCA	1	0	Fibroblasts I
CAGTAACCACGGTGTC	6	2	Endothelial
CAGTAACGTAGGCATG	6	2	Endothelial
CAGTAACGTCTACCTC	1	0	Fibroblasts I
CAGTAACGTCTCTCTG	13	10	NK_T cells
CAGTAACTCACGCGGT	9	5	B cells
CAGTAACTCCTTTCGG	15	11	Granulocytes
CAGTCCTAGATGCGAC	1	0	Fibroblasts I
CAGTCCTCACAAGACG	0	0	Fibroblasts I
CAGTCCTCACAGGCCT	2	3	Monocytes I
CAGTCCTCACATTTCT	1	0	Fibroblasts I
CAGTCCTCAGGCGATA	6	2	Endothelial
CAGTCCTGTAACGTTC	2	3	Monocytes I
CAGTCCTGTAATTGGA	1	0	Fibroblasts I
CAGTCCTGTCCCTTGT	0	0	Fibroblasts I
CAGTCCTGTCCGCTGA	1	0	Fibroblasts I
CAGTCCTGTGTTGAGG	13	10	NK_T cells
CAGTCCTTCATCACCC	1	0	Fibroblasts I
CAGTCCTTCCGATATG	1	0	Fibroblasts I
CAGTCCTTCTAGCACA	9	5	B cells
CATATGGAGCGCCTTG	1	0	Fibroblasts I
CATATGGAGGCACATG	8	0	Fibroblasts I
CATATGGAGGTGCACA	1	0	Fibroblasts I
CATATGGAGTACCGGA	1	0	Fibroblasts I
CATATGGAGTGTCCCG	5	0	Fibroblasts I
CATATGGCACACCGCA	1	0	Fibroblasts I
CATATGGCAGACGTAG	1	0	Fibroblasts I
CATATGGCATCTCGCT	6	14	Lymphatic ECs
CATATGGGTAAGAGAG	8	0	Fibroblasts I
CATATGGGTAGCGTAG	1	0	Fibroblasts I
CATATGGGTCCGAGTC	6	2	Endothelial
CATATGGGTGTATGGG	8	0	Fibroblasts I
CATATGGGTTATGTGC	6	2	Endothelial
CATATTCAGCAGCGTA	6	2	Endothelial
CATATTCAGCCTCGTG	1	0	Fibroblasts I
CATATTCAGGAGTTTA	6	2	Endothelial
CATATTCAGTGTACTC	0	0	Fibroblasts I
CATATTCAGTGTTAGA	6	2	Endothelial
CATATTCAGTTCCACA	1	0	Fibroblasts I
CATATTCCAAGACGTG	9	5	B cells
CATATTCCACGTTGGC	6	2	Endothelial
CATATTCCAGCTGCTG	13	10	NK_T cells
CATATTCGTGACGCCT	8	0	Fibroblasts I
CATATTCTCAGCAACT	6	2	Endothelial
CATCAAGAGTCATGCT	0	0	Fibroblasts I
CATCAAGAGTTAGGTA	0	0	Fibroblasts I
CATCAAGCAAGTCTGT	0	0	Fibroblasts I
CATCAAGCATTCGACA	0	0	Fibroblasts I
CATCAAGGTCGGGTCT	0	0	Fibroblasts I
CATCAAGGTTCCGGCA	8	0	Fibroblasts I
CATCAAGTCAAACCGT	0	0	Fibroblasts I
CATCAAGTCCTCAACC	9	5	B cells
CATCAAGTCGCCCTTA	1	0	Fibroblasts I
CATCAAGTCTTGACGA	1	0	Fibroblasts I
CATCAAGTCTTTACGT	1	0	Fibroblasts I
CATCAGAAGGCTCTTA	9	5	B cells
CATCAGAAGTGCGTGA	6	2	Endothelial
CATCAGACAGACGCTC	0	0	Fibroblasts I
CATCAGACAGGCTCAC	0	0	Fibroblasts I
CATCAGACAGTGGAGT	8	0	Fibroblasts I
CATCAGAGTATCGCAT	9	5	B cells
CATCAGAGTCGGCACT	6	2	Endothelial
CATCAGAGTGTAATGA	0	0	Fibroblasts I
CATCAGAGTTCTGGTA	5	6	Fibroblasts II
CATCAGAGTTTGGCGC	8	0	Fibroblasts I
CATCAGATCGCGTAGC	1	0	Fibroblasts I
CATCAGATCTACTTAC	8	4	Myofibroblasts
CATCAGATCTTTCCTC	1	0	Fibroblasts I
CATCCACAGAGCTGGT	5	6	Fibroblasts II
CATCCACCAATCTACG	5	6	Fibroblasts II
CATCCACCACAGATTC	7	2	Endothelial
CATCCACCACCTGGTG	5	0	Fibroblasts I
CATCCACCAGACTCGC	6	2	Endothelial
CATCCACCATATACGC	0	0	Fibroblasts I
CATCCACGTAAGTGTA	2	3	Monocytes I
CATCCACGTATGAAAC	0	0	Fibroblasts I
CATCCACGTGCACTTA	5	6	Fibroblasts II
CATCCACTCACCCGAG	1	0	Fibroblasts I
CATCCACTCCGAACGC	5	2	Endothelial
CATCCACTCCTTGGTC	1	0	Fibroblasts I
CATCCACTCTAACTCT	7	2	Endothelial
CATCCACTCTCGCATC	7	2	Endothelial
CATCCACTCTGCTTGC	1	0	Fibroblasts I
CATCGAAAGCGTAGTG	9	5	B cells
CATCGAAAGCGTTTAC	1	0	Fibroblasts I
CATCGAACAATCACAC	0	0	Fibroblasts I
CATCGAACACATGTGT	0	0	Fibroblasts I
CATCGAACACGGCCAT	1	0	Fibroblasts I
CATCGAACAGAGTGTG	1	0	Fibroblasts I
CATCGAACAGGACGTA	6	2	Endothelial
CATCGAACAGGTCCAC	1	0	Fibroblasts I
CATCGAACATTACCTT	5	0	Fibroblasts I
CATCGAAGTATTAGCC	1	0	Fibroblasts I
CATCGAAGTCGGGTCT	7	2	Endothelial
CATCGAAGTGCATCTA	1	0	Fibroblasts I
CATCGAAGTGTGGTTT	7	2	Endothelial
CATCGAAGTTACTGAC	3	1	Macrophages
CATCGAAGTTGTGGCC	0	0	Fibroblasts I
CATCGAATCACCAGGC	1	0	Fibroblasts I
CATCGAATCGTTTATC	5	6	Fibroblasts II
CATCGAATCTACGAGT	1	0	Fibroblasts I
CATCGGGAGAAGAAGC	1	0	Fibroblasts I
CATCGGGAGAGGTTGC	3	1	Macrophages
CATCGGGAGTCATCCA	6	2	Endothelial
CATCGGGCAAGGACTG	1	0	Fibroblasts I
CATCGGGCAGGGTTAG	1	0	Fibroblasts I
CATCGGGCATATACCG	1	0	Fibroblasts I
CATCGGGCATCGATTG	5	6	Fibroblasts II
CATCGGGGTCAGTGGA	3	1	Macrophages
CATCGGGGTCCAGTAT	13	10	NK_T cells
CATCGGGGTCTGGAGA	6	2	Endothelial
CATCGGGGTGGTACAG	5	15	Schwann cells
CATCGGGGTTCCACGG	6	2	Endothelial
CATCGGGTCACTTCAT	6	2	Endothelial
CATCGGGTCTTCATGT	6	2	Endothelial
CATGACAAGTACGCCC	7	2	Endothelial
CATGACACAAGCCGTC	0	0	Fibroblasts I
CATGACACAAGGACAC	5	0	Fibroblasts I
CATGACACACATTCGA	13	10	NK_T cells
CATGACACAGGCGATA	1	0	Fibroblasts I
CATGACACATAGGATA	0	0	Fibroblasts I
CATGACACATGGGACA	1	0	Fibroblasts I
CATGACAGTACCTACA	6	2	Endothelial
CATGACAGTCATGCCG	8	0	Fibroblasts I
CATGACAGTCGCCATG	7	2	Endothelial
CATGACAGTTCTGTTT	16	13	SMCs_Pericytes
CATGACAGTTGGTGGA	8	0	Fibroblasts I
CATGACATCCTTCAAT	1	0	Fibroblasts I
CATGACATCTCATTCA	0	0	Fibroblasts I
CATGACATCTGGTTCC	12	8	DCs
CATGCCTAGACCGGAT	6	2	Endothelial
CATGCCTAGCAGACTG	6	2	Endothelial
CATGCCTAGTACCGGA	1	0	Fibroblasts I
CATGCCTAGTTCGATC	6	2	Endothelial
CATGCCTCAAATACAG	8	0	Fibroblasts I
CATGCCTCACTTAAGC	8	0	Fibroblasts I
CATGCCTCAGTCGTGC	5	6	Fibroblasts II
CATGCCTGTACGCTGC	5	6	Fibroblasts II
CATGCCTGTCTTGCGG	5	0	Fibroblasts I
CATGCCTTCAAGCCTA	7	2	Endothelial
CATGCCTTCCCTTGTG	1	0	Fibroblasts I
CATGCCTTCCTATTCA	1	0	Fibroblasts I
CATGGCGAGATGCGAC	0	0	Fibroblasts I
CATGGCGAGCTAAGAT	3	1	Macrophages
CATGGCGAGGCCGAAT	0	0	Fibroblasts I
CATGGCGAGTCCTCCT	0	0	Fibroblasts I
CATGGCGCAGCTCGAC	1	0	Fibroblasts I
CATGGCGCAGTTAACC	6	2	Endothelial
CATGGCGGTAAACCTC	6	2	Endothelial
CATGGCGGTAATCGTC	1	0	Fibroblasts I
CATGGCGGTCCCTTGT	0	0	Fibroblasts I
CATGGCGGTGACAAAT	1	0	Fibroblasts I
CATGGCGGTTATGCGT	8	0	Fibroblasts I
CATGGCGGTTGGACCC	0	0	Fibroblasts I
CATGGCGTCCGTCATC	1	0	Fibroblasts I
CATGGCGTCTCGTTTA	1	0	Fibroblasts I
CATTATCAGCTATGCT	7	13	SMCs_Pericytes
CATTATCAGTCCGGTC	13	10	NK_T cells
CATTATCCAAGCCGTC	3	1	Macrophages
CATTATCCACGAAGCA	2	3	Monocytes I
CATTATCCAGGGTATG	9	5	B cells
CATTATCGTCTCCCTA	1	0	Fibroblasts I
CATTATCGTGCCTGGT	12	8	DCs
CATTATCTCCAGAGGA	13	10	NK_T cells
CATTATCTCTCAAACG	0	0	Fibroblasts I
CATTCGCAGACGCACA	1	0	Fibroblasts I
CATTCGCAGTGTGGCA	3	1	Macrophages
CATTCGCCAAACCTAC	6	2	Endothelial
CATTCGCCAAGTCTAC	9	5	B cells
CATTCGCCACAGACAG	6	14	Lymphatic ECs
CATTCGCCACCGCTAG	0	0	Fibroblasts I
CATTCGCCACGAGGTA	2	3	Monocytes I
CATTCGCCAGCGTAAG	10	0	Fibroblasts I
CATTCGCTCCAGGGCT	5	6	Fibroblasts II
CATTCGCTCCTTAATC	0	0	Fibroblasts I
CATTCGCTCGTCACGG	5	0	Fibroblasts I
CATTCGCTCTCAACTT	13	10	NK_T cells
CATTCGCTCTTCCTTC	6	2	Endothelial
CCAATCCAGAAACGAG	1	0	Fibroblasts I
CCAATCCAGATCCCGC	6	2	Endothelial
CCAATCCAGCAGGCTA	11	8	DCs
CCAATCCCAAAGGTGC	1	0	Fibroblasts I
CCAATCCCAAGGTTTC	16	13	SMCs_Pericytes
CCAATCCCATTTCACT	9	5	B cells
CCAATCCGTAGCGTCC	7	2	Endothelial
CCAATCCGTATAGGGC	2	3	Monocytes I
CCAATCCGTCATCGGC	1	0	Fibroblasts I
CCAATCCGTGCCTGCA	1	0	Fibroblasts I
CCAATCCGTGGCGAAT	5	6	Fibroblasts II
CCAATCCTCAGTCCCT	11	3	Monocytes I
CCAATCCTCCCTCTTT	1	0	Fibroblasts I
CCAATCCTCGCCGTGA	6	2	Endothelial
CCACCTAAGACAGACC	1	0	Fibroblasts I
CCACCTAAGACTAAGT	3	1	Macrophages
CCACCTAAGATGCGAC	6	2	Endothelial
CCACCTAAGGACGAAA	1	0	Fibroblasts I
CCACCTACAATAGAGT	7	2	Endothelial
CCACCTACACCCTATC	1	0	Fibroblasts I
CCACCTACAGGACGTA	6	2	Endothelial
CCACCTACAGTCAGCC	9	5	B cells
CCACCTAGTAATTGGA	1	0	Fibroblasts I
CCACCTAGTACCGTAT	9	5	B cells
CCACCTAGTCAGTGGA	16	13	SMCs_Pericytes
CCACCTAGTCTGGTCG	5	0	Fibroblasts I
CCACCTAGTTCCCGAG	1	0	Fibroblasts I
CCACCTAGTTGATTCG	8	0	Fibroblasts I
CCACCTATCAAACCGT	1	0	Fibroblasts I
CCACGGAAGATGCCAG	5	6	Fibroblasts II
CCACGGAAGCGAAGGG	1	0	Fibroblasts I
CCACGGAAGTGTTTGC	18	2	Endothelial
CCACGGACAAGTACCT	8	0	Fibroblasts I
CCACGGACACCTGGTG	3	1	Macrophages
CCACGGACACCTTGTC	7	2	Endothelial
CCACGGACACTATCTT	7	2	Endothelial
CCACGGACATACGCCG	6	14	Lymphatic ECs
CCACGGAGTAGAAAGG	1	0	Fibroblasts I
CCACGGAGTTGATTGC	6	2	Endothelial
CCACGGATCCTAGAAC	6	2	Endothelial
CCACGGATCCTGCTTG	7	2	Endothelial
CCACGGATCTCGGACG	5	0	Fibroblasts I
CCACTACAGACAAGCC	6	2	Endothelial
CCACTACAGACCGGAT	1	0	Fibroblasts I
CCACTACAGTCAATAG	13	10	NK_T cells
CCACTACAGTTAAGTG	1	0	Fibroblasts I
CCACTACCAAAGAATC	9	5	B cells
CCACTACCACTCGACG	13	10	NK_T cells
CCACTACCACTTACGA	1	0	Fibroblasts I
CCACTACCACTTCTGC	9	5	B cells
CCACTACCAGCTGTGC	6	2	Endothelial
CCACTACCAGGACGTA	1	0	Fibroblasts I
CCACTACCATTACCTT	9	5	B cells
CCACTACCATTCCTCG	0	0	Fibroblasts I
CCACTACGTAAAGTCA	5	6	Fibroblasts II
CCACTACGTGGCGAAT	0	0	Fibroblasts I
CCACTACGTTGTGGAG	1	0	Fibroblasts I
CCACTACGTTTCGCTC	5	6	Fibroblasts II
CCACTACTCCGCGGTA	1	0	Fibroblasts I
CCACTACTCTATCCTA	1	0	Fibroblasts I
CCAGCGAAGCAGGCTA	8	0	Fibroblasts I
CCAGCGAAGCGAAGGG	2	3	Monocytes I
CCAGCGAAGCTAGTGG	1	0	Fibroblasts I
CCAGCGAAGGCGTACA	1	0	Fibroblasts I
CCAGCGACAAATACAG	7	2	Endothelial
CCAGCGACATCAGTCA	9	5	B cells
CCAGCGAGTGCAGGTA	5	6	Fibroblasts II
CCAGCGAGTGGCGAAT	6	2	Endothelial
CCAGCGATCAAGGTAA	1	0	Fibroblasts I
CCAGCGATCACAAACC	1	0	Fibroblasts I
CCAGCGATCAGTCAGT	13	10	NK_T cells
CCATGTCAGGCATTGG	0	0	Fibroblasts I
CCATGTCAGGGATACC	6	2	Endothelial
CCATGTCCACAGCGTC	1	0	Fibroblasts I
CCATGTCCATCCGTGG	1	0	Fibroblasts I
CCATGTCGTAGCGTAG	7	2	Endothelial
CCATGTCGTAGCTTGT	1	0	Fibroblasts I
CCATGTCGTATGAAAC	0	0	Fibroblasts I
CCATGTCGTGCAGACA	1	0	Fibroblasts I
CCATGTCTCGCTTGTC	5	0	Fibroblasts I
CCATGTCTCTCGCTTG	1	0	Fibroblasts I
CCATTCGAGAAACGCC	0	0	Fibroblasts I
CCATTCGAGCAACGGT	1	0	Fibroblasts I
CCATTCGAGCGATCCC	9	5	B cells
CCATTCGAGGACAGAA	13	10	NK_T cells
CCATTCGAGTCCGGTC	1	0	Fibroblasts I
CCATTCGCAATTGCTG	9	5	B cells
CCATTCGCACGTAAGG	1	0	Fibroblasts I
CCATTCGCATGCAATC	9	5	B cells
CCATTCGCATGTCGAT	5	6	Fibroblasts II
CCATTCGGTACGCACC	6	0	Fibroblasts I
CCATTCGGTAGCGCAA	13	10	NK_T cells
CCATTCGGTCTTCGTC	6	2	Endothelial
CCATTCGTCGGCCGAT	9	5	B cells
CCCAATCAGAGCTATA	1	0	Fibroblasts I
CCCAATCCACCAGATT	1	0	Fibroblasts I
CCCAATCCACTTACGA	7	2	Endothelial
CCCAATCCATGGTTGT	15	11	Granulocytes
CCCAATCGTCTGCCAG	5	0	Fibroblasts I
CCCAATCTCAACGCTA	9	5	B cells
CCCAATCTCGAGAACG	1	0	Fibroblasts I
CCCAGTTAGCTTTGGT	13	10	NK_T cells
CCCAGTTAGTGAAGTT	5	15	Schwann cells
CCCAGTTAGTTGTCGT	5	6	Fibroblasts II
CCCAGTTCAAGTCATC	5	6	Fibroblasts II
CCCAGTTCAATGAATG	3	1	Macrophages
CCCAGTTCACCGAATT	5	0	Fibroblasts I
CCCAGTTCAGATAATG	8	0	Fibroblasts I
CCCAGTTCAGGAATCG	6	14	Lymphatic ECs
CCCAGTTGTAAAGTCA	1	0	Fibroblasts I
CCCAGTTGTGCGATAG	8	0	Fibroblasts I
CCCAGTTGTTGTGGCC	3	1	Macrophages
CCCAGTTTCATCATTC	1	0	Fibroblasts I
CCCAGTTTCGGAAACG	5	6	Fibroblasts II
CCCATACAGACAAAGG	17	5	B cells
CCCATACAGAGTAAGG	5	6	Fibroblasts II
CCCATACCAAGTAATG	1	0	Fibroblasts I
CCCATACCACAAGCCC	1	0	Fibroblasts I
CCCATACCACGCTTTC	10	5	B cells
CCCATACCAGGCGATA	0	0	Fibroblasts I
CCCATACCAGTAAGAT	6	2	Endothelial
CCCATACCATTCGACA	1	0	Fibroblasts I
CCCATACGTAAGAGGA	5	6	Fibroblasts II
CCCATACGTACAAGTA	5	6	Fibroblasts II
CCCATACGTACGCTGC	5	6	Fibroblasts II
CCCATACGTCCGAAGA	8	0	Fibroblasts I
CCCATACGTGCACTTA	5	0	Fibroblasts I
CCCATACGTTCCTCCA	1	0	Fibroblasts I
CCCATACTCACGGTTA	4	0	Fibroblasts I
CCCTCCTAGACTACAA	1	0	Fibroblasts I
CCCTCCTAGCCAGGAT	1	0	Fibroblasts I
CCCTCCTAGCCATCGC	5	6	Fibroblasts II
CCCTCCTAGTCCGGTC	14	0	Fibroblasts I
CCCTCCTCATAGACTC	1	0	Fibroblasts I
CCCTCCTCATCGTCGG	1	0	Fibroblasts I
CCCTCCTGTATAGGGC	1	0	Fibroblasts I
CCCTCCTGTGGTACAG	7	2	Endothelial
CCCTCCTGTGTGACGA	6	2	Endothelial
CCCTCCTTCAGTTCGA	0	0	Fibroblasts I
CCCTCCTTCCACTGGG	5	6	Fibroblasts II
CCCTCCTTCCGCATAA	8	0	Fibroblasts I
CCCTCCTTCCTTTCGG	5	0	Fibroblasts I
CCCTCCTTCGATAGAA	9	5	B cells
CCCTCCTTCGCAAGCC	0	0	Fibroblasts I
CCCTCCTTCGTTTGCC	1	0	Fibroblasts I
CCCTCCTTCTGATACG	0	0	Fibroblasts I
CCCTCCTTCTTAGCCC	6	2	Endothelial
CCGGGATAGCCGTCGT	0	0	Fibroblasts I
CCGGGATAGCTGAACG	7	2	Endothelial
CCGGGATAGGACTGGT	1	0	Fibroblasts I
CCGGGATAGTCGATAA	11	8	DCs
CCGGGATAGTGACATA	1	0	Fibroblasts I
CCGGGATCAAGTCATC	13	10	NK_T cells
CCGGGATCACTGTCGG	9	5	B cells
CCGGGATCAGTGACAG	1	0	Fibroblasts I
CCGGGATCATCAGTCA	9	5	B cells
CCGGGATCATCTATGG	1	0	Fibroblasts I
CCGGGATGTACATGTC	7	2	Endothelial
CCGGGATGTCAAGCGA	0	0	Fibroblasts I
CCGGGATGTCTAGTCA	9	5	B cells
CCGGGATTCAACTCTT	8	0	Fibroblasts I
CCGGGATTCACCAGGC	1	0	Fibroblasts I
CCGGGATTCCACGAAT	13	10	NK_T cells
CCGGGATTCCTTGGTC	0	0	Fibroblasts I
CCGGGATTCTCGTATT	13	10	NK_T cells
CCGGTAGAGGCAAAGA	6	2	Endothelial
CCGGTAGAGGCTCATT	0	0	Fibroblasts I
CCGGTAGCAATAAGCA	13	10	NK_T cells
CCGGTAGCACAGAGGT	0	0	Fibroblasts I
CCGGTAGCACCCTATC	7	2	Endothelial
CCGGTAGCATACAGCT	1	0	Fibroblasts I
CCGGTAGCATGCCCGA	9	5	B cells
CCGGTAGGTCTGGTCG	1	0	Fibroblasts I
CCGGTAGGTTCAGGCC	1	0	Fibroblasts I
CCGGTAGGTTCCACGG	8	0	Fibroblasts I
CCGGTAGTCACAACGT	7	2	Endothelial
CCGGTAGTCACGACTA	6	2	Endothelial
CCGGTAGTCCAGAGGA	1	0	Fibroblasts I
CCGGTAGTCGGTGTCG	9	5	B cells
CCGGTAGTCTAACGGT	1	0	Fibroblasts I
CCGGTAGTCTCGATGA	9	5	B cells
CCGTACTAGATGTCGG	0	0	Fibroblasts I
CCGTACTAGTGTTTGC	1	0	Fibroblasts I
CCGTACTAGTTTAGGA	5	6	Fibroblasts II
CCGTACTCACGGTTTA	2	11	Granulocytes
CCGTACTCACTGTTAG	13	10	NK_T cells
CCGTACTCAGTTAACC	1	0	Fibroblasts I
CCGTACTCATTTGCTT	9	5	B cells
CCGTACTGTAGATTAG	1	0	Fibroblasts I
CCGTACTGTAGCTGCC	1	0	Fibroblasts I
CCGTACTGTATAGTAG	3	1	Macrophages
CCGTACTGTGCAACTT	5	6	Fibroblasts II
CCGTACTTCTCTTATG	1	0	Fibroblasts I
CCGTGGAAGAATAGGG	9	5	B cells
CCGTGGAAGACCGGAT	0	0	Fibroblasts I
CCGTGGAAGCCCGAAA	3	1	Macrophages
CCGTGGAAGCTAAGAT	1	0	Fibroblasts I
CCGTGGAGTTACGGAG	6	2	Endothelial
[truncated: 28,715 more rows]
