# Supplementary material for: Single cell sequencing reveals endothelial plasticity with transient mesenchymal activation after myocardial infarction
Source: Nat Commun. 2021 Jan 29;12:681. doi: 10.1038/s41467-021-20905-1 (PMC7846794; doi:10.1038/s41467-021-20905-1)
Supplement: Supplementary file 6 — Source Data [file 41467_2021_20905_MOESM6_ESM.xlsx]

## Sheet: Figure 2e
		Endothelial Cells
Gene ID	Gene	Control				3d AMI			FC AMI PBS / WT	log2 FC AMI PBS / Control	ttest	Rank	Total Tests	FDR	Critical Benjamini	Significant
ENSMUSG00000026193	Fn1	152.368	135.275	184.914	145.312	383.536	464.73	396.491	2.68613	1.42553	0.000130055	331	46072	0.05	0.00035922	Sign
ENSMUSG00000000957	Mmp14	10.9688	6.63149	11.062	12.7576	69.9623	68.5181	87.6168	7.27822	2.86358	6.75998e-05	226	46072	0.05	0.000245268	Sign
ENSMUSG00000026728	Vim	833.721	721.315	819.574	723.415	2316.52	2255.55	2102.66	2.87268	1.5224	3.14176e-06	34	46072	0.05	3.68988e-05	Sign
ENSMUSG00000037411	Serpine1	23.9783	20.0239	18.425	21.5681	83.7887	125.734	137.083	5.50199	2.45995	0.000957139	917	46072	0.05	0.000995181	Sign
ENSMUSG00000028364	Tnc	1.58478	1.34489	1.58215	1.80479	40.4942	39.0159	51.5729	27.6695	4.79022	5.38752e-05	196	46072	0.05	0.000212711	Sign

## Sheet: Figure 2h and i
Sample	Replicate	Timepoint	Treatment	deltaCT_SM22	deltaCT_CNN1	Fold_to_d1_FM_SM22	Fold_to_d1_FM_CNN1
FM d1	n1	d1	FM	0.009	0	1	1
DM+T d1	n1	d1	DM+T	0.0614	0.0001	6.8033	10.2107
FM d2	n1	d2	FM	0.014	0	1.5471	2.9213
DM+T d2	n1	d2	DM+T	0.1364	0.0002	15.1199	22.5757
FM d3	n1	d3	FM	0.0129	0	1.4287	1.6568
DM+T d3	n1	d3	DM+T	0.2212	0.0003	24.5169	36.6999
FM d7	n1	d7	FM	0.0107	0.0001	1.1908	6.3526
DM+T d7	n1	d7	DM+T	0.3987	0.0006	44.1866	65.5349
DM+T + FM d7	n1	d7	DM+FM	0.0248	0.0001	2.7486	10.0342
FM d1	n2	d1	FM	0.0087	0	1	1
DM+T d1	n2	d1	DM+T	0.0489	0.0001	5.5873	9.9375
FM d2	n2	d2	FM	0.0233	0	2.6585	4.3568
DM+T d2	n2	d2	DM+T	0.1591	0.0001	18.1868	18.0195
FM d3	n2	d3	FM	0.0104	0	1.1922	1.114
DM+T d3	n2	d3	DM+T	0.1306	0.0002	14.9344	28.5815
FM d7	n2	d7	FM	0.0098	0.0001	1.1223	9.123
DM+T d7	n2	d7	DM+T	0.3008	0.0006	34.3807	80.426
DM+T + FM d7	n2	d7	DM+FM	0.0158	0.0001	1.8043	8.605
FM d1	n3	d1	FM	0.0396	0.0001	1	1
DM+T d1	n3	d1	DM+T	0.2659	0.0004	6.7207	5.6711
FM d2	n3	d2	FM	0.0476	0	1.2027	0.3837
DM+T d2	n3	d2	DM+T	0.6276	0.0006	15.8649	9.3077
FM d3	n3	d3	FM	0.0567	0.0001	1.4338	1.748
DM+T d3	n3	d3	DM+T	0.9075	0.0033	22.9407	51.2898
FM d7	n3	d7	FM	0.2656	0.0006	6.7144	8.6922
DM+T d7	n3	d7	DM+T	1.1585	0.0032	29.2853	48.8667
DM+T + FM d7	n3	d7	DM+FM	0.3999	0.0004	10.1101	6.8034

## Sheet: Supplement Figure 5b
Image_name	Animal	AMI	Region	Area IB4 (µm3)	Area FSP1 (µm3)	Intersect Area
Section_6_border_1	326	d14	border	557533	253113	100261
Section_6_border_2	326	d14	border	300303	42550	7376.11
Section_6_remote1	326	d14	remote	231830	17490.5	1234.17
Section_4_border_1	326	d14	border	723963	105296	60790.7
Section_4_border_2	326	d14	border	728464	47681.5	18302.4
Section_2_border_1	326	d14	border	176793	30167.8	5310.8
Section_2_border_2	326	d14	border	398962	109587	26743
Section_2_remote_1	326	d14	remote	268311	17305.4	2339.14
Section_2_remote_2	326	d14	remote	642724	37698.2	5787.11
Section_1_remote_1	326	d14	remote	664609	22078.2	8195.67
Section_1_remote_2	326	d14	remote	465879	36062.9	5405.29
Section_3_remote_1	326	d14	remote	833866	25013.2	6234.5
Section_2_border_1	327	d14	border	578271	55591.2	27150.6
Section_2_border_2	327	d14	border	385537	59992.4	48190.4
Section_2_border_3	327	d14	border	378105	54054.1	10361.1
Section_2_border_4	327	d14	border	552381	46329.9	23796.2
Section_4_border_1	327	d14	border	471219	40995.4	15089.8
Section_6_border_1	327	d14	border	627537	45010.5	12321.6
Section_2_border_5	327	d14	border	271282	57390.9	6779.31
Section_2_remote_1	327	d14	remote	194148	18655.9	797.91
Section_1_remote_1	327	d14	remote	403191	39321.2	4373.81
Section_5_remote_1	327	d14	remote	512299	45630	7443.91
Section_6_remote_1	327	d14	remote	219432	26364.4	1378.21
Section_6_remote_2	327	d14	remote	623152	35927.6	9345.57
Section_3_remote_1	327	d14	remote	318000	28593.5	2893.66
Section_1_border_1	328	d14	border	575875	32087	6967.52
Section_1_border_2	328	d14	border	164721	34763.1	5559.9
Section_1_border_3	328	d14	border	220902	67367.7	12021.6
Section_3_border_1	328	d14	border	315426	25976.3	4789.43
Section_3_border_2	328	d14	border	383431	67826.5	11063
Section_3_border_3	328	d14	border	346243	37909.7	6863.61
Section_5_border_1	328	d14	border	565222	56830.2	24545.1
Section_5_border_2	328	d14	border	833818	65687.6	21112.3
Section_6_remote_1	328	d14	remote	214125	21880.8	1787.95
Section_4_remote_1	328	d14	remote	204663	21192.7	1742.86
Section_3_remote_1	328	d14	remote	270471	24950.9	2027.13
Section_3_remote_2	328	d14	remote	261872	26019.4	2860.33
Section_2_remote_1	328	d14	remote	214587	16383.7	1397.82
Section_1_remote_1	328	d14	remote	281071	40762.2	4230.7
Section_3_remote_1	Hom_7	Hom	remote	273270	15818.7	931.65
Section_3_remote_2	Hom_7	Hom	remote	256789	37594.2	4270.08
Section_3_remote_3	Hom_7	Hom	remote	197458	19021.3	1306.26
Section_1_remote_1	Hom_7	Hom	remote	342542	17914.9	2282.55
Section_1_remote_2	Hom_7	Hom	remote	347534	15527.6	1529.47
Section_1_remote_3	Hom_7	Hom	remote	218582	36214.2	1636.22
Section_2_remote_1	Hom_7	Hom	remote	473210	50656.7	7608.51
Section_2_remote_2	Hom_7	Hom	remote	467106	31949.9	4617.51
Section_4_remote_1	Hom_7	Hom	remote	355424	44220.6	4751.43
Section_1_remote_1	Hom_8	Hom	remote	232741	17077.7	2703.49
Section_1_remote_2	Hom_8	Hom	remote	319608	32320.3	3599.43
Section_2_remote_1	Hom_8	Hom	remote	201584	21392.7	2162.4
Section_2_remote_2	Hom_8	Hom	remote	289276	32618.3	2830.92
Section_4_remote_1	Hom_8	Hom	remote	325334	24568.6	2650.56
Section_4_remote_2	Hom_8	Hom	remote	501667	36572.6	5540.3
Section_6_remote_1	Hom_8	Hom	remote	193754	29164	1946.75
Section_6_remote_2	Hom_8	Hom	remote	205563	26901.6	1780.11
Section_5_remote_1	Hom_8	Hom	remote	320578	88903.5	6614.63
Section_3_remote_1	Hom_9	Hom	remote	208565	57351.7	2381.97
Section_3_remote_2	Hom_9	Hom	remote	220320	31365.6	2485.88
Section_1_remote_1	Hom_9	Hom	remote	442845	31751.8	5324.64
Section_2_remote_1	Hom_9	Hom	remote	314125	43749.9	3638.64
Section_4_remote_1	Hom_9	Hom	remote	218528	15009.4	1286.07
Section_4_remote_2	Hom_9	Hom	remote	261872	21463.2	1574.26
Section_6_remote_1	Hom_9	Hom	remote	238411	34000.5	1884.01
Section_6_remote_2	Hom_9	Hom	remote	251940	13995.8	1035.13
Section_5_remote_1	Hom_9	Hom	remote	218659	22694.4	1425.26
Section_4_border_1	323	d3	border	677131	675910	331707
Section_4_border_2	323	d3	border	494084	371971	203247
Section_4_remote_1	323	d3	remote	165562	14483.9	766.01
Section_6_border_1	323	d3	border	209645	211390	82782.1
Section_6_border_2	323	d3	border	278025	150975	84478.2
Section_5_border_1	323	d3	border	279415	100752	42894.7
Section_5_border_2	323	d3	border	196564	89730.9	32573.1
Section_5_remote_1	323	d3	remote	143608	24041.4	805.09
Section_5_remote_2	323	d3	remote	143082	31711.3	1788.01
Section_3_border_1	323	d3	border	198380	33649.8	9901.49
Section_3_remote_1	323	d3	remote	162848	34685.5	1502.71
Section_1_remote_1	323	d3	remote	152794	42427.7	1588.69
Section_2_remote_1	323	d3	remote	152933	36622	1916.98
Section_2_remote_2	323	d3	remote	138949	24940.3	930.16
Section_1_border_1	324	d3	border	280629	63526.1	23099
Section_2_border_1	324	d3	border	237566	55883.9	9923.9
Section_2_remote_1	324	d3	remote	195314	36214.1	3318.93
Section_4_border_1	324	d3	border	263162	68435.9	11685
Section_4_remote_1	324	d3	remote	223278	40032.3	2736.43
Section_4_remote_2	324	d3	remote	194273	63065.6	6575.94
Section_6_border_1	324	d3	border	264503	78015.3	9310.43
Section_6_border_2	324	d3	border	249820	52077.3	5716.7
Section_5_remote_1	324	d3	remote	321441	22979	2285.52
Section_5_remote_2	324	d3	remote	264777	51241.3	5358.68
Section_3_remote_1	324	d3	remote	189487	39099.6	2827.38
Section_4_border_2	324	d3	border	292674	50892.9	7785.47
Section_1_border_1	325	d3	border	587817	475777	251308
Section_1_border_2	325	d3	border	679923	350468	217283
Section_1_remote_1	325	d3	remote	359914	66667	35341.3
Section_2_remote_1	325	d3	remote	205571	53594.5	2717.08
Section_2_border_1	325	d3	border	431959	79248	38021.6
Section_4_remote_1	325	d3	remote	160805	36533.4	1354.67
Section_4_border_1	325	d3	border	359337	41249.6	17005
Section_5_border_1	325	d3	border	451011	33439	16091.5
Section_5_remote_1	325	d3	remote	247474	46327.7	15356.1
Section_6_remote_1	325	d3	remote	134693	29647.9	1149.53
Section_1_border_3	325	d3	border	433720	277351	144882
Section_2_remote_2	325	d3	remote	148510	46556	1788.16
Section_2_remote_1	Hom_2	Hom	remote	318196	37715.9	2012.65
Section_2_remote_2	Hom_2	Hom	remote	226609	53470.6	3615.03
Section_4_remote_1	Hom_2	Hom	remote	166787	23236.4	2105.54
Section_3_remote_1	Hom_2	Hom	remote	166214	35105.2	1581.09
Section_4_remote_2	Hom_2	Hom	remote	211930	27312	2763.52
Section_4_remote_3	Hom_2	Hom	remote	183910	20714.8	1286.93
Section_6_remote_1	Hom_2	Hom	remote	132144	9807.79	534.13
Section_5_remote_1	Hom_2	Hom	remote	241543	56369.6	6318.56
Section_1_remote_1	Hom_4	Hom	remote	222390	24196.3	1453.36
Section_1_remote_2	Hom_4	Hom	remote	186706	32933.9	2649.34
Section_2_remote_1	Hom_4	Hom	remote	250339	30743.2	2484.85
Section_2_remote_2	Hom_4	Hom	remote	320474	72565.6	3587.93
Section_4_remote_1	Hom_4	Hom	remote	241452	18965.3	983.1
Section_6_remote_1	Hom_4	Hom	remote	257549	53048.8	2676.44
Section_5_remote_1	Hom_4	Hom	remote	195964	29553	2929.95
Section_3_remote_1	Hom_4	Hom	remote	208923	27782.3	2337.77
Section_4_remote_2	Hom_4	Hom	remote	184736	82408.3	3034.45
Section_3_remote_1	Hom_5	Hom	remote	237260	37715.9	2012.65
Section_3_remote_2	Hom_5	Hom	remote	260934	12600.3	1025.68
Section_5_remote_1	Hom_5	Hom	remote	251434	44702.1	4754.88
Section_5_remote_2	Hom_5	Hom	remote	259380	35854.2	4007.88
Section_5_remote_3	Hom_5	Hom	remote	195953	26447	1724.3
Section_5_remote_4	Hom_5	Hom	remote	169289	19050.5	625.08
Section_6_remote_1	Hom_5	Hom	remote	363854	22659.7	1790.1
Section_6_remote_2	Hom_5	Hom	remote	262807	49625.3	5482.53
Section_6_remote_3	Hom_5	Hom	remote	217463	39326	3212.5
Section_3_border_1	1043	d3	border	358756	26842.9	12183.3
Section_3_border_2	1043	d3	border	525127	25330.5	5379.45
Section_3_remote_1	1043	d3	remote	73046.9	12662	610.65
Section_3_remote_2	1043	d3	remote	189261	27356.5	7690.1
Section_2_remote_2	1043	d3	remote	187710	21508.7	1282.11
Section_2_border_1	1043	d3	border	310287	32037.3	11272.5
Section_1_border_1	1043	d3	border	437461	18011.7	6085.84
Section_6_border_1	1043	d3	border	313092	27996.9	5667.95
Section_6_border_2	1043	d3	border	240450	30879.4	9820.92
Section_6_remote_1	1043	d3	remote	264872	30338.6	9829.97
Section_4_remote_1	1043	d3	remote	200072	7692.69	966.44
Section_4_remote_2	1043	d3	remote	181487	16803.3	621
Section_5_border_1	1045	d14	border	213949	36824.2	3918.79
Section_5_border_2	1045	d14	border	180026	41502.5	41502.5
Section_6_remote_1	1045	d14	remote	65929.9	18374	1925.11
Section_4_remote_1	1045	d14	remote	149860	29901.3	608.07
Section_2_border_1	1045	d14	border	162602	19010.5	830.59
Section_5_border_3	1045	d14	border	258395	21842.5	2447.79
Section_5_border_4	1045	d14	border	166206	46808.2	6507.6
Section_7_remote_1	1045	d14	remote	231011	29993.2	1151.44
Section_7_border_1	1045	d14	border	187162	26606.1	1322.22
Section_3_remote_1	1045	d14	remote	253313	37777.7	2134.7
Section_4_remote_2	1045	d14	remote	250356	36398.6	1443.83
Section_8_remote_1	1045	d14	remote	262923	54680.7	3534.55
Section_1_border_1	1042	d3	border	503216	45066.5	10311
Section_1_remote_1	1042	d3	remote	339507	30861.6	1331.71
Section_1_border_2	1042	d3	border	536163	98081.8	41069.1
Section_3_border_1	1042	d3	border	1.01048e+06	84578.4	44091.3
Section_3_border_2	1042	d3	border	634792	46188.9	17422.6
Section_3_border_3	1042	d3	border	551937	99901.1	54747.2
Section_1_remote_2	1042	d3	remote	620360	26169.6	2904.92
Section_5_remote_1	1042	d3	remote	298717	16067.9	1593.91
Section_2_remote_2	1042	d3	remote	514233	76146.6	8220.25
Section_1_remote_3	1042	d3	remote	279827	29992.2	943.01
Section_1_remote_4	1042	d3	remote	339795	17703.2	761.3
Section_1_remote_1	1047	d14	remote	434477	52279.3	2196.51
Section_2_border_1	1047	d14	border	437552	28918.1	2049.31
Section_2_border_2	1047	d14	border	363644	70697.9	3353.42
Section_2_remote_1	1047	d14	remote	819610	25479.6	25479.6
Section_4_border_1	1047	d14	border	614564	39364.8	2668.02
Section_4_border_2	1047	d14	border	261348	43686.5	2072.31
Section_4_border_3	1047	d14	border	352820	33274.3	5292.33
Section_4_remote_1	1047	d14	remote	422756	54958.8	2697.92
Section_6_border_1	1047	d14	border	473394	143190	10771
Section_3_remote_1	1047	d14	remote	489632	30144	1865.31
Section_1_remote_2	1047	d14	remote	509175	35394.9	2127.51
Section_1_remote_3	1047	d14	remote	370962	28384.5	1336.31
Section_2_border_1	1048	d3	border	743604	30348.7	7629.15
Section_2_border_2	1048	d3	border	507701	61983.1	40687.3
Section_3_remote_1	1048	d3	remote	222848	43640.5	13064.1
Section_3_border_1	1048	d3	border	614727	120185	53224.6
Section_4_border_1	1048	d3	border	626331	111691	50126.5
Section_4_remote_1	1048	d3	remote	369288	23697	5533.83
Section_5_border_1	1048	d3	border	430869	50324.3	7491.15
Section_5_remote_1	1048	d3	remote	377430	51423.7	5287.73
Section_2_border_3	1048	d3	border	595106	90657.4	25638.3
Section_6_remote_1	1048	d3	remote	259646	36620.8	811.91
Section_6_remote_2	1048	d3	remote	340998	18970.5	3084.32
Section_6_remote_3	1048	d3	remote	369109	18296.6	1009.71
Section_2_remote_1	1049	Hom	remote	192101	25709.6	971.61
Section_2_remote_2	1049	Hom	remote	163268	21306.9	582.19
Section_1_remote_1	1049	Hom	remote	171015	7943.67	403.65
Section_1_remote_2	1049	Hom	remote	123078	14048.9	293.68
Section_3_remote_1	1049	Hom	remote	150627	15178.4	887.52
Section_3_remote_2	1049	Hom	remote	228991	14935.1	1232.95
Section_3_remote_1	1050	Hom	remote	152672	10592	200.53
Section_3_remote_2	1050	Hom	remote	132727	9888.19	307.91
Section_2_remote_1	1050	Hom	remote	264157	18169.5	760.73
Section_2_remote_2	1050	Hom	remote	80598.5	9328	201.83
Section_4_remote_1	1050	Hom	remote	308260	25493.5	1700
Section_4_remote_2	1050	Hom	remote	135475	9445.73	139.73

## Sheet: Supplement Figure 9b
Treatment	Animal	Cohort	Image	Border/Remote	Area of interest	Red	Yellow	Green	Total	Animal Red	Animal Yellow	Animal Green	Total Animal
Galunisertib	1120	March/April 2020	border2	border	1	12	4	2	18	409	171	83	663
Galunisertib	1120	March/April 2020	border2	border	2	15	10	2	27	409	171	83	663
Galunisertib	1120	March/April 2020	border2	border	3	11	7	1	19	409	171	83	663
Galunisertib	1120	March/April 2020	border2	border	4	10	7	2	19	409	171	83	663
Galunisertib	1120	March/April 2020	border2	border	5	17	15	3	35	409	171	83	663
Galunisertib	1120	March/April 2020	border2	border	6	20	7	3	30	409	171	83	663
Galunisertib	1120	March/April 2020	border3	border	1	12	3	3	18	409	171	83	663
Galunisertib	1120	March/April 2020	border3	border	2	10	2	3	15	409	171	83	663
Galunisertib	1120	March/April 2020	border3	border	3	14	3	3	20	409	171	83	663
Galunisertib	1120	March/April 2020	border3	border	4	23	4	3	30	409	171	83	663
Galunisertib	1120	March/April 2020	border3	border	5	19	6	4	29	409	171	83	663
Galunisertib	1120	March/April 2020	border3	border	6	12	6	4	22	409	171	83	663
Galunisertib	1120	March/April 2020	infarct1	border	1	22	12	5	39	409	171	83	663
Galunisertib	1120	March/April 2020	infarct1	border	2	15	5	3	23	409	171	83	663
Galunisertib	1120	March/April 2020	infarct1	border	3	20	11	5	36	409	171	83	663
Galunisertib	1120	March/April 2020	infarct1	border	4	14	7	3	24	409	171	83	663
Galunisertib	1120	March/April 2020	infarct1	border	5	13	5	4	22	409	171	83	663
Galunisertib	1120	March/April 2020	infarct1	border	6	6	3	2	11	409	171	83	663
Galunisertib	1120	March/April 2020	border1	border	1	15	5	2	22	409	171	83	663
Galunisertib	1120	March/April 2020	border1	border	2	9	4	2	15	409	171	83	663
Galunisertib	1120	March/April 2020	border1	border	3	10	3	2	15	409	171	83	663
Galunisertib	1120	March/April 2020	border1	border	4	19	5	3	27	409	171	83	663
Galunisertib	1120	March/April 2020	border1	border	5	13	6	3	22	409	171	83	663
Galunisertib	1120	March/April 2020	border1	border	6	13	3	1	17	409	171	83	663
Galunisertib	1120	March/April 2020	infarct3	border	1	11	4	2	17	409	171	83	663
Galunisertib	1120	March/April 2020	infarct3	border	2	8	4	2	14	409	171	83	663
Galunisertib	1120	March/April 2020	infarct3	border	3	9	7	1	17	409	171	83	663
Galunisertib	1120	March/April 2020	infarct3	border	4	9	7	5	21	409	171	83	663
Galunisertib	1120	March/April 2020	infarct3	border	5	17	3	3	23	409	171	83	663
Galunisertib	1120	March/April 2020	infarct3	border	6	11	3	2	16	409	171	83	663
Galunisertib	1120	March/April 2020	remote3	remote	1	55	30	15	100	409	171	83	663
Placebo	1121	March/April 2020	border1	border	1	32	5	7	44	544	204	107	855
Placebo	1121	March/April 2020	border1	border	2	14	4	3	21	544	204	107	855
Placebo	1121	March/April 2020	border1	border	3	23	5	4	32	544	204	107	855
Placebo	1121	March/April 2020	border1	border	4	21	6	3	30	544	204	107	855
Placebo	1121	March/April 2020	border1	border	5	10	3	1	14	544	204	107	855
Placebo	1121	March/April 2020	border1	border	6	18	2	3	23	544	204	107	855
Placebo	1121	March/April 2020	border2	border	1	24	12	4	40	544	204	107	855
Placebo	1121	March/April 2020	border2	border	2	9	3	1	13	544	204	107	855
Placebo	1121	March/April 2020	border2	border	3	20	7	8	35	544	204	107	855
Placebo	1121	March/April 2020	border2	border	4	17	3	1	21	544	204	107	855
Placebo	1121	March/April 2020	border2	border	5	24	6	4	34	544	204	107	855
Placebo	1121	March/April 2020	border2	border	6	20	7	5	32	544	204	107	855
Placebo	1121	March/April 2020	border3	border	1	24	8	6	38	544	204	107	855
Placebo	1121	March/April 2020	border3	border	2	26	26	6	58	544	204	107	855
Placebo	1121	March/April 2020	border3	border	3	26	13	9	48	544	204	107	855
Placebo	1121	March/April 2020	border3	border	4	17	6	1	24	544	204	107	855
Placebo	1121	March/April 2020	border3	border	5	23	6	6	35	544	204	107	855
Placebo	1121	March/April 2020	border3	border	6	22	7	1	30	544	204	107	855
Placebo	1121	March/April 2020	infarct1	border	1	21	4	5	30	544	204	107	855
Placebo	1121	March/April 2020	infarct1	border	2	17	6	1	24	544	204	107	855
Placebo	1121	March/April 2020	infarct1	border	3	14	2	3	19	544	204	107	855
Placebo	1121	March/April 2020	infarct1	border	4	20	5	5	30	544	204	107	855
Placebo	1121	March/April 2020	infarct1	border	5	19	2	3	24	544	204	107	855
Placebo	1121	March/April 2020	infarct1	border	6	8	3	2	13	544	204	107	855
Placebo	1121	March/April 2020	infarct2	border	1	16	16	5	37	544	204	107	855
Placebo	1121	March/April 2020	infarct2	border	2	9	6	2	17	544	204	107	855
Placebo	1121	March/April 2020	infarct2	border	3	16	13	3	32	544	204	107	855
Placebo	1121	March/April 2020	infarct2	border	4	9	6	0	15	544	204	107	855
Placebo	1121	March/April 2020	infarct2	border	5	18	9	5	32	544	204	107	855
Placebo	1121	March/April 2020	infarct2	border	6	7	3	0	10	544	204	107	855
Placebo	1121	March/April 2020	remote2	remote	1	64	14	12	90	544	204	107	855
Placebo	1122	March/April 2020	border1	border	1	12	5	3	20	284	128	74	486
Placebo	1122	March/April 2020	border1	border	2	12	7	7	26	284	128	74	486
Placebo	1122	March/April 2020	border1	border	3	9	2	6	17	284	128	74	486
Placebo	1122	March/April 2020	border1	border	4	6	2	1	9	284	128	74	486
Placebo	1122	March/April 2020	border1	border	5	13	9	4	26	284	128	74	486
Placebo	1122	March/April 2020	border1	border	6	9	2	3	14	284	128	74	486
Placebo	1122	March/April 2020	border2	border	1	8	3	1	12	284	128	74	486
Placebo	1122	March/April 2020	border2	border	2	5	2	1	8	284	128	74	486
Placebo	1122	March/April 2020	border2	border	3	13	5	4	22	284	128	74	486
Placebo	1122	March/April 2020	border2	border	4	12	5	2	19	284	128	74	486
Placebo	1122	March/April 2020	border2	border	5	13	1	1	15	284	128	74	486
Placebo	1122	March/April 2020	border2	border	6	8	5	5	18	284	128	74	486
Placebo	1122	March/April 2020	border3	border	1	23	9	5	37	284	128	74	486
Placebo	1122	March/April 2020	border3	border	2	5	3	2	10	284	128	74	486
Placebo	1122	March/April 2020	border3	border	3	20	5	5	30	284	128	74	486
Placebo	1122	March/April 2020	border3	border	4	12	3	1	16	284	128	74	486
Placebo	1122	March/April 2020	border3	border	5	5	6	6	17	284	128	74	486
Placebo	1122	March/April 2020	border3	border	6	12	6	1	19	284	128	74	486
Placebo	1122	March/April 2020	infarct1	border	1	5	2	1	8	284	128	74	486
Placebo	1122	March/April 2020	infarct1	border	2	8	7	2	17	284	128	74	486
Placebo	1122	March/April 2020	infarct1	border	3	7	6	3	16	284	128	74	486
Placebo	1122	March/April 2020	infarct1	border	4	6	5	0	11	284	128	74	486
Placebo	1122	March/April 2020	infarct1	border	5	14	6	2	22	284	128	74	486
Placebo	1122	March/April 2020	infarct1	border	6	12	2	0	14	284	128	74	486
Placebo	1122	March/April 2020	infarct3	border	1	7	6	4	17	284	128	74	486
Placebo	1122	March/April 2020	infarct3	border	2	6	2	0	8	284	128	74	486
Placebo	1122	March/April 2020	infarct3	border	3	7	2	0	9	284	128	74	486
Placebo	1122	March/April 2020	infarct3	border	4	7	3	1	11	284	128	74	486
Placebo	1122	March/April 2020	infarct3	border	5	5	5	2	12	284	128	74	486
Placebo	1122	March/April 2020	infarct3	border	6	3	2	1	6	284	128	74	486
Placebo	1122	March/April 2020	remote1	remote	1	54	24	6	84	284	128	74	486
Galunisertib	1123	March/April 2020	border_or_infarct	border	1	9	2	1	12	85	53	20	158
Galunisertib	1123	March/April 2020	border_or_infarct	border	2	4	3	2	9	85	53	20	158
Galunisertib	1123	March/April 2020	border_or_infarct	border	3	0	0	0	0	85	53	20	158
Galunisertib	1123	March/April 2020	border_or_infarct	border	4	5	2	1	8	85	53	20	158
Galunisertib	1123	March/April 2020	border_or_infarct	border	5	3	2	3	8	85	53	20	158
Galunisertib	1123	March/April 2020	border_or_infarct	border	6	5	1	0	6	85	53	20	158
Galunisertib	1123	March/April 2020	border1	border	1	5	6	0	11	85	53	20	158
Galunisertib	1123	March/April 2020	border1	border	2	9	2	2	13	85	53	20	158
Galunisertib	1123	March/April 2020	border1	border	3	3	1	1	5	85	53	20	158
Galunisertib	1123	March/April 2020	border1	border	4	0	0	0	0	85	53	20	158
Galunisertib	1123	March/April 2020	border1	border	5	0	0	0	0	85	53	20	158
Galunisertib	1123	March/April 2020	border1	border	6	0	0	0	0	85	53	20	158
Galunisertib	1123	March/April 2020	infarct2	border	1	2	1	1	4	85	53	20	158
Galunisertib	1123	March/April 2020	infarct2	border	2	1	2	0	3	85	53	20	158
Galunisertib	1123	March/April 2020	infarct2	border	3	2	3	0	5	85	53	20	158
Galunisertib	1123	March/April 2020	infarct2	border	4	3	5	1	9	85	53	20	158
Galunisertib	1123	March/April 2020	infarct2	border	5	3	1	1	5	85	53	20	158
Galunisertib	1123	March/April 2020	infarct2	border	6	1	2	0	3	85	53	20	158
Galunisertib	1123	March/April 2020	remote_or_border	border	1	2	1	0	3	85	53	20	158
Galunisertib	1123	March/April 2020	remote_or_border	border	2	3	1	0	4	85	53	20	158
Galunisertib	1123	March/April 2020	remote_or_border	border	3	2	1	0	3	85	53	20	158
Galunisertib	1123	March/April 2020	remote_or_border	border	4	8	2	1	11	85	53	20	158
Galunisertib	1123	March/April 2020	remote_or_border	border	5	2	1	0	3	85	53	20	158
Galunisertib	1123	March/April 2020	remote_or_border	border	6	2	3	1	6	85	53	20	158
Galunisertib	1123	March/April 2020	border2	border	1	2	2	1	5	85	53	20	158
Galunisertib	1123	March/April 2020	border2	border	2	2	2	1	5	85	53	20	158
Galunisertib	1123	March/April 2020	border2	border	3	1	1	1	3	85	53	20	158
Galunisertib	1123	March/April 2020	border2	border	4	2	1	0	3	85	53	20	158
Galunisertib	1123	March/April 2020	border2	border	5	2	2	1	5	85	53	20	158
Galunisertib	1123	March/April 2020	border2	border	6	2	3	1	6	85	53	20	158
Galunisertib	1124	March/April 2020	border1	border	1	16	3	2	21	517	178	72	767
Galunisertib	1124	March/April 2020	border1	border	2	17	6	3	26	517	178	72	767
Galunisertib	1124	March/April 2020	border1	border	3	20	6	3	29	517	178	72	767
Galunisertib	1124	March/April 2020	border1	border	4	12	7	1	20	517	178	72	767
Galunisertib	1124	March/April 2020	border1	border	5	17	5	3	25	517	178	72	767
Galunisertib	1124	March/April 2020	border1	border	6	12	3	0	15	517	178	72	767
Galunisertib	1124	March/April 2020	border2	border	1	16	7	1	24	517	178	72	767
Galunisertib	1124	March/April 2020	border2	border	2	13	10	2	25	517	178	72	767
Galunisertib	1124	March/April 2020	border2	border	3	16	5	1	22	517	178	72	767
Galunisertib	1124	March/April 2020	border2	border	4	16	2	1	19	517	178	72	767
Galunisertib	1124	March/April 2020	border2	border	5	19	3	0	22	517	178	72	767
Galunisertib	1124	March/April 2020	border2	border	6	13	3	1	17	517	178	72	767
Galunisertib	1124	March/April 2020	border3	border	1	27	6	3	36	517	178	72	767
Galunisertib	1124	March/April 2020	border3	border	2	17	5	2	24	517	178	72	767
Galunisertib	1124	March/April 2020	border3	border	3	10	1	2	13	517	178	72	767
Galunisertib	1124	March/April 2020	border3	border	4	20	8	3	31	517	178	72	767
Galunisertib	1124	March/April 2020	border3	border	5	11	3	3	17	517	178	72	767
Galunisertib	1124	March/April 2020	border3	border	6	10	1	1	12	517	178	72	767
Galunisertib	1124	March/April 2020	infarct3	border	1	26	9	4	39	517	178	72	767
Galunisertib	1124	March/April 2020	infarct3	border	2	19	9	3	31	517	178	72	767
Galunisertib	1124	March/April 2020	infarct3	border	3	20	5	2	27	517	178	72	767
Galunisertib	1124	March/April 2020	infarct3	border	4	21	12	2	35	517	178	72	767
Galunisertib	1124	March/April 2020	infarct3	border	5	17	10	4	31	517	178	72	767
Galunisertib	1124	March/April 2020	infarct3	border	6	6	3	2	11	517	178	72	767
Galunisertib	1124	March/April 2020	infarct2	border	1	20	10	6	36	517	178	72	767
Galunisertib	1124	March/April 2020	infarct2	border	2	22	7	3	32	517	178	72	767
Galunisertib	1124	March/April 2020	infarct2	border	3	32	12	4	48	517	178	72	767
Galunisertib	1124	March/April 2020	infarct2	border	4	11	3	3	17	517	178	72	767
Galunisertib	1124	March/April 2020	infarct2	border	5	26	11	4	41	517	178	72	767
Galunisertib	1124	March/April 2020	infarct2	border	6	15	3	3	21	517	178	72	767
Galunisertib	1124	March/April 2020	remote1	remote	1	51	33	11	95	517	178	72	767
Placebo	6158	Manavski 2015	1	border	1	8	6	1	15	251	135	34	420
Placebo	6158	Manavski 2015	1	border	2	10	7	2	19	251	135	34	420
Placebo	6158	Manavski 2015	1	border	3	6	1	0	7	251	135	34	420
Placebo	6158	Manavski 2015	1	border	4	6	4	1	11	251	135	34	420
Placebo	6158	Manavski 2015	1	border	5	2	0	0	2	251	135	34	420
Placebo	6158	Manavski 2015	1	border	6	10	5	1	16	251	135	34	420
Placebo	6158	Manavski 2015	5	border	1	16	1	1	18	251	135	34	420
Placebo	6158	Manavski 2015	5	border	2	23	9	3	35	251	135	34	420
Placebo	6158	Manavski 2015	5	border	3	5	1	0	6	251	135	34	420
Placebo	6158	Manavski 2015	5	border	4	4	2	0	6	251	135	34	420
Placebo	6158	Manavski 2015	5	border	5	10	9	2	21	251	135	34	420
Placebo	6158	Manavski 2015	5	border	6	10	7	0	17	251	135	34	420
Placebo	6158	Manavski 2015	3_infarct1	border	1	6	1	0	7	251	135	34	420
Placebo	6158	Manavski 2015	3_infarct1	border	2	5	5	1	11	251	135	34	420
Placebo	6158	Manavski 2015	3_infarct1	border	3	3	4	0	7	251	135	34	420
Placebo	6158	Manavski 2015	3_infarct1	border	4	5	2	0	7	251	135	34	420
Placebo	6158	Manavski 2015	3_infarct1	border	5	2	0	2	4	251	135	34	420
Placebo	6158	Manavski 2015	3_infarct1	border	6	5	6	1	12	251	135	34	420
Placebo	6158	Manavski 2015	3_infarct2	border	1	12	6	0	18	251	135	34	420
Placebo	6158	Manavski 2015	3_infarct2	border	2	13	6	3	22	251	135	34	420
Placebo	6158	Manavski 2015	3_infarct2	border	3	14	6	1	21	251	135	34	420
Placebo	6158	Manavski 2015	3_infarct2	border	4	10	4	3	17	251	135	34	420
Placebo	6158	Manavski 2015	3_infarct2	border	5	15	7	5	27	251	135	34	420
Placebo	6158	Manavski 2015	3_infarct2	border	6	5	10	2	17	251	135	34	420
Placebo	6158	Manavski 2015	3_infarct3	border	1	8	5	1	14	251	135	34	420
Placebo	6158	Manavski 2015	3_infarct3	border	2	5	1	1	7	251	135	34	420
Placebo	6158	Manavski 2015	3_infarct3	border	3	8	7	0	15	251	135	34	420
Placebo	6158	Manavski 2015	3_infarct3	border	4	8	6	0	14	251	135	34	420
Placebo	6158	Manavski 2015	3_infarct3	border	5	7	1	0	8	251	135	34	420
Placebo	6158	Manavski 2015	3_infarct3	border	6	10	6	3	19	251	135	34	420
Placebo	6159	Manavski 2015	1_infarct3	border	1	28	21	8	57	368	247	119	734
Placebo	6159	Manavski 2015	1_infarct3	border	2	16	19	9	44	368	247	119	734
Placebo	6159	Manavski 2015	1_infarct3	border	3	7	8	2	17	368	247	119	734
Placebo	6159	Manavski 2015	1_infarct3	border	4	14	4	4	22	368	247	119	734
Placebo	6159	Manavski 2015	1_infarct3	border	5	17	5	5	27	368	247	119	734
Placebo	6159	Manavski 2015	1_infarct3	border	6	11	3	4	18	368	247	119	734
Placebo	6159	Manavski 2015	2_infarct2	border	1	8	3	2	13	368	247	119	734
Placebo	6159	Manavski 2015	2_infarct2	border	2	15	8	2	25	368	247	119	734
Placebo	6159	Manavski 2015	2_infarct2	border	3	21	12	6	39	368	247	119	734
Placebo	6159	Manavski 2015	2_infarct2	border	4	9	12	11	32	368	247	119	734
Placebo	6159	Manavski 2015	2_infarct2	border	5	30	15	2	47	368	247	119	734
Placebo	6159	Manavski 2015	2_infarct2	border	6	13	6	3	22	368	247	119	734
Placebo	6159	Manavski 2015	2_infarct3	border	1	10	12	4	26	368	247	119	734
Placebo	6159	Manavski 2015	2_infarct3	border	2	4	5	3	12	368	247	119	734
Placebo	6159	Manavski 2015	2_infarct3	border	3	4	0	0	4	368	247	119	734
Placebo	6159	Manavski 2015	2_infarct3	border	4	7	12	1	20	368	247	119	734
Placebo	6159	Manavski 2015	2_infarct3	border	5	12	14	2	28	368	247	119	734
Placebo	6159	Manavski 2015	2_infarct3	border	6	25	14	2	41	368	247	119	734
Placebo	6159	Manavski 2015	3_infarct1	border	1	12	12	4	28	368	247	119	734
Placebo	6159	Manavski 2015	3_infarct1	border	2	5	2	1	8	368	247	119	734
Placebo	6159	Manavski 2015	3_infarct1	border	3	14	7	2	23	368	247	119	734
Placebo	6159	Manavski 2015	3_infarct1	border	4	8	6	4	18	368	247	119	734
Placebo	6159	Manavski 2015	3_infarct1	border	5	19	5	9	33	368	247	119	734
Placebo	6159	Manavski 2015	3_infarct1	border	6	7	4	3	14	368	247	119	734
Placebo	6159	Manavski 2015	3_infarct2	border	1	5	6	1	12	368	247	119	734
Placebo	6159	Manavski 2015	3_infarct2	border	2	7	8	6	21	368	247	119	734
Placebo	6159	Manavski 2015	3_infarct2	border	3	11	3	5	19	368	247	119	734
Placebo	6159	Manavski 2015	3_infarct2	border	4	12	11	8	31	368	247	119	734
Placebo	6159	Manavski 2015	3_infarct2	border	5	8	6	2	16	368	247	119	734
Placebo	6159	Manavski 2015	3_infarct2	border	6	9	4	4	17	368	247	119	734
Placebo	6160	Manavski 2015	1_infarct2	border	1	6	5	1	12	170	107	79	356
Placebo	6160	Manavski 2015	1_infarct2	border	2	4	1	0	5	170	107	79	356
Placebo	6160	Manavski 2015	1_infarct2	border	3	0	2	1	3	170	107	79	356
Placebo	6160	Manavski 2015	1_infarct2	border	4	3	6	4	13	170	107	79	356
Placebo	6160	Manavski 2015	1_infarct2	border	5	4	1	3	8	170	107	79	356
Placebo	6160	Manavski 2015	1_infarct2	border	6	7	8	2	17	170	107	79	356
Placebo	6160	Manavski 2015	1_infarct5	border	1	8	2	2	12	170	107	79	356
Placebo	6160	Manavski 2015	1_infarct5	border	2	4	13	2	19	170	107	79	356
Placebo	6160	Manavski 2015	1_infarct5	border	3	9	7	4	20	170	107	79	356
Placebo	6160	Manavski 2015	1_infarct5	border	4	1	0	1	2	170	107	79	356
Placebo	6160	Manavski 2015	1_infarct5	border	5	1	1	0	2	170	107	79	356
Placebo	6160	Manavski 2015	1_infarct5	border	6	0	1	0	1	170	107	79	356
Placebo	6160	Manavski 2015	2_infarct4	border	1	4	2	3	9	170	107	79	356
Placebo	6160	Manavski 2015	2_infarct4	border	2	8	2	1	11	170	107	79	356
Placebo	6160	Manavski 2015	2_infarct4	border	3	6	2	2	10	170	107	79	356
Placebo	6160	Manavski 2015	2_infarct4	border	4	6	2	3	11	170	107	79	356
Placebo	6160	Manavski 2015	2_infarct4	border	5	5	4	3	12	170	107	79	356
Placebo	6160	Manavski 2015	2_infarct4	border	6	6	3	3	12	170	107	79	356
Placebo	6160	Manavski 2015	3_infarct1	border	1	5	7	0	12	170	107	79	356
Placebo	6160	Manavski 2015	3_infarct1	border	2	6	0	0	6	170	107	79	356
Placebo	6160	Manavski 2015	3_infarct1	border	3	6	0	18	24	170	107	79	356
Placebo	6160	Manavski 2015	3_infarct1	border	4	6	2	4	12	170	107	79	356
Placebo	6160	Manavski 2015	3_infarct1	border	5	3	0	0	3	170	107	79	356
Placebo	6160	Manavski 2015	3_infarct1	border	6	4	3	0	7	170	107	79	356
Placebo	6160	Manavski 2015	3_infarct2	border	1	9	4	6	19	170	107	79	356
Placebo	6160	Manavski 2015	3_infarct2	border	2	12	5	5	22	170	107	79	356
Placebo	6160	Manavski 2015	3_infarct2	border	3	6	12	5	23	170	107	79	356
Placebo	6160	Manavski 2015	3_infarct2	border	4	9	4	3	16	170	107	79	356
Placebo	6160	Manavski 2015	3_infarct2	border	5	14	4	0	18	170	107	79	356
Placebo	6160	Manavski 2015	3_infarct2	border	6	8	4	3	15	170	107	79	356
Galunisertib	1176	2020-07-01	176_inf1	border	1	1	7	0	8	151	111	36	298
Galunisertib	1176	2020-07-01	176_inf1	border	2	2	4	1	7	151	111	36	298
Galunisertib	1176	2020-07-01	176_inf1	border	3	3	3	1	7	151	111	36	298
Galunisertib	1176	2020-07-01	176_inf1	border	4	3	3	2	8	151	111	36	298
Galunisertib	1176	2020-07-01	176_inf1	border	5	2	2	1	5	151	111	36	298
Galunisertib	1176	2020-07-01	176_inf1	border	6	1	1	0	2	151	111	36	298
Galunisertib	1176	2020-07-01	176_inf2	border	1	2	5	1	8	151	111	36	298
Galunisertib	1176	2020-07-01	176_inf2	border	2	0	1	1	2	151	111	36	298
Galunisertib	1176	2020-07-01	176_inf2	border	3	1	0	1	2	151	111	36	298
Galunisertib	1176	2020-07-01	176_inf2	border	4	4	4	5	13	151	111	36	298
Galunisertib	1176	2020-07-01	176_inf2	border	5	4	2	0	6	151	111	36	298
Galunisertib	1176	2020-07-01	176_inf2	border	6	2	0	2	4	151	111	36	298
Galunisertib	1176	2020-07-01	176_inf3	border	1	1	2	1	4	151	111	36	298
Galunisertib	1176	2020-07-01	176_inf3	border	2	3	2	0	5	151	111	36	298
Galunisertib	1176	2020-07-01	176_inf3	border	3	5	5	0	10	151	111	36	298
Galunisertib	1176	2020-07-01	176_inf3	border	4	7	0	0	7	151	111	36	298
Galunisertib	1176	2020-07-01	176_inf3	border	5	7	3	1	11	151	111	36	298
Galunisertib	1176	2020-07-01	176_inf3	border	6	4	4	1	9	151	111	36	298
Galunisertib	1176	2020-07-01	176_inf4	border	1	8	2	1	11	151	111	36	298
Galunisertib	1176	2020-07-01	176_inf4	border	2	3	2	0	5	151	111	36	298
Galunisertib	1176	2020-07-01	176_inf4	border	3	5	3	2	10	151	111	36	298
Galunisertib	1176	2020-07-01	176_inf4	border	4	8	4	1	13	151	111	36	298
Galunisertib	1176	2020-07-01	176_inf4	border	5	5	1	0	6	151	111	36	298
Galunisertib	1176	2020-07-01	176_inf4	border	6	6	4	1	11	151	111	36	298
Galunisertib	1176	2020-07-01	176_inf5	border	1	3	3	1	7	151	111	36	298
Galunisertib	1176	2020-07-01	176_inf5	border	2	11	5	3	19	151	111	36	298
Galunisertib	1176	2020-07-01	176_inf5	border	3	5	4	1	10	151	111	36	298
Galunisertib	1176	2020-07-01	176_inf5	border	4	4	6	1	11	151	111	36	298
Galunisertib	1176	2020-07-01	176_inf5	border	5	6	4	1	11	151	111	36	298
Galunisertib	1176	2020-07-01	176_inf5	border	6	9	3	1	13	151	111	36	298
Galunisertib	1176	2020-07-01	176_inf6	border	1	4	2	1	7	151	111	36	298
Galunisertib	1176	2020-07-01	176_inf6	border	2	7	7	1	15	151	111	36	298
Galunisertib	1176	2020-07-01	176_inf6	border	3	4	2	1	7	151	111	36	298
Galunisertib	1176	2020-07-01	176_inf6	border	4	2	4	1	7	151	111	36	298
Galunisertib	1176	2020-07-01	176_inf6	border	5	3	4	0	7	151	111	36	298
Galunisertib	1176	2020-07-01	176_inf6	border	6	6	3	1	10	151	111	36	298
Placebo	1177	2020-07-01	177_inf1	border	1	9	3	0	12	157	101	26	284
Placebo	1177	2020-07-01	177_inf1	border	2	5	1	0	6	157	101	26	284
Placebo	1177	2020-07-01	177_inf1	border	3	3	4	0	7	157	101	26	284
Placebo	1177	2020-07-01	177_inf1	border	4	3	1	0	4	157	101	26	284
Placebo	1177	2020-07-01	177_inf1	border	5	4	3	1	8	157	101	26	284
Placebo	1177	2020-07-01	177_inf1	border	6	2	2	1	5	157	101	26	284
Placebo	1177	2020-07-01	177_inf2	border	1	5	0	1	6	157	101	26	284
Placebo	1177	2020-07-01	177_inf2	border	2	5	4	0	9	157	101	26	284
Placebo	1177	2020-07-01	177_inf2	border	3	6	6	0	12	157	101	26	284
Placebo	1177	2020-07-01	177_inf2	border	4	4	6	2	12	157	101	26	284
Placebo	1177	2020-07-01	177_inf2	border	5	6	2	1	9	157	101	26	284
Placebo	1177	2020-07-01	177_inf2	border	6	8	4	1	13	157	101	26	284
Placebo	1177	2020-07-01	177_inf3	border	1	4	2	0	6	157	101	26	284
Placebo	1177	2020-07-01	177_inf3	border	2	6	4	3	13	157	101	26	284
Placebo	1177	2020-07-01	177_inf3	border	3	5	3	0	8	157	101	26	284
Placebo	1177	2020-07-01	177_inf3	border	4	6	0	3	9	157	101	26	284
Placebo	1177	2020-07-01	177_inf3	border	5	10	4	1	15	157	101	26	284
Placebo	1177	2020-07-01	177_inf3	border	6	5	3	1	9	157	101	26	284
Placebo	1177	2020-07-01	177_inf4	border	1	5	4	0	9	157	101	26	284
Placebo	1177	2020-07-01	177_inf4	border	2	7	9	1	17	157	101	26	284
Placebo	1177	2020-07-01	177_inf4	border	3	3	3	2	8	157	101	26	284
Placebo	1177	2020-07-01	177_inf4	border	4	5	4	1	10	157	101	26	284
Placebo	1177	2020-07-01	177_inf4	border	5	6	4	1	11	157	101	26	284
Placebo	1177	2020-07-01	177_inf4	border	6	5	3	0	8	157	101	26	284
Placebo	1177	2020-07-01	177_inf5	border	1	5	5	0	10	157	101	26	284
Placebo	1177	2020-07-01	177_inf5	border	2	3	4	2	9	157	101	26	284
Placebo	1177	2020-07-01	177_inf5	border	3	3	4	1	8	157	101	26	284
Placebo	1177	2020-07-01	177_inf5	border	4	11	4	1	16	157	101	26	284
Placebo	1177	2020-07-01	177_inf5	border	5	3	2	0	5	157	101	26	284
Placebo	1177	2020-07-01	177_inf5	border	6	5	3	2	10	157	101	26	284
Placebo	1179	2020-07-01	179_inf1	border	1	2	9	1	12	212	183	63	458
Placebo	1179	2020-07-01	179_inf1	border	2	7	5	1	13	212	183	63	458
Placebo	1179	2020-07-01	179_inf1	border	3	4	4	3	11	212	183	63	458
Placebo	1179	2020-07-01	179_inf1	border	4	6	7	2	15	212	183	63	458
Placebo	1179	2020-07-01	179_inf1	border	5	8	4	2	14	212	183	63	458
Placebo	1179	2020-07-01	179_inf1	border	6	3	3	3	9	212	183	63	458
Placebo	1179	2020-07-01	179_inf2	border	1	3	5	2	10	212	183	63	458
Placebo	1179	2020-07-01	179_inf2	border	2	2	2	1	5	212	183	63	458
Placebo	1179	2020-07-01	179_inf2	border	3	5	3	1	9	212	183	63	458
Placebo	1179	2020-07-01	179_inf2	border	4	10	9	5	24	212	183	63	458
Placebo	1179	2020-07-01	179_inf2	border	5	12	10	4	26	212	183	63	458
Placebo	1179	2020-07-01	179_inf2	border	6	6	7	2	15	212	183	63	458
Placebo	1179	2020-07-01	179_inf3	border	1	8	4	2	14	212	183	63	458
Placebo	1179	2020-07-01	179_inf3	border	2	13	7	2	22	212	183	63	458
Placebo	1179	2020-07-01	179_inf3	border	3	11	6	2	19	212	183	63	458
Placebo	1179	2020-07-01	179_inf3	border	4	16	6	4	26	212	183	63	458
Placebo	1179	2020-07-01	179_inf3	border	5	18	6	3	27	212	183	63	458
Placebo	1179	2020-07-01	179_inf3	border	6	10	5	1	16	212	183	63	458
Placebo	1179	2020-07-01	179_inf4	border	1	10	5	0	15	212	183	63	458
Placebo	1179	2020-07-01	179_inf4	border	2	9	16	3	28	212	183	63	458
Placebo	1179	2020-07-01	179_inf4	border	3	6	11	2	19	212	183	63	458
Placebo	1179	2020-07-01	179_inf4	border	4	5	4	4	13	212	183	63	458
Placebo	1179	2020-07-01	179_inf4	border	5	7	4	4	15	212	183	63	458
Placebo	1179	2020-07-01	179_inf4	border	6	7	4	3	14	212	183	63	458
Placebo	1179	2020-07-01	179_inf5	border	1	8	8	2	18	212	183	63	458
Placebo	1179	2020-07-01	179_inf5	border	2	2	5	1	8	212	183	63	458
Placebo	1179	2020-07-01	179_inf5	border	3	5	10	1	16	212	183	63	458
Placebo	1179	2020-07-01	179_inf5	border	4	4	3	1	8	212	183	63	458
Placebo	1179	2020-07-01	179_inf5	border	5	3	4	1	8	212	183	63	458
Placebo	1179	2020-07-01	179_inf5	border	6	2	7	0	9	212	183	63	458
Galunisertib	1180	2020-07-01	180_inf1	border	1	7	2	1	10	200	163	43	406
Galunisertib	1180	2020-07-01	180_inf1	border	2	4	4	2	10	200	163	43	406
Galunisertib	1180	2020-07-01	180_inf1	border	3	3	5	1	9	200	163	43	406
Galunisertib	1180	2020-07-01	180_inf1	border	4	9	5	1	15	200	163	43	406
Galunisertib	1180	2020-07-01	180_inf1	border	5	3	6	0	9	200	163	43	406
Galunisertib	1180	2020-07-01	180_inf1	border	6	11	12	3	26	200	163	43	406
Galunisertib	1180	2020-07-01	180_inf2	border	1	2	1	1	4	200	163	43	406
Galunisertib	1180	2020-07-01	180_inf2	border	2	3	8	1	12	200	163	43	406
Galunisertib	1180	2020-07-01	180_inf2	border	3	11	5	1	17	200	163	43	406
Galunisertib	1180	2020-07-01	180_inf2	border	4	12	3	1	16	200	163	43	406
Galunisertib	1180	2020-07-01	180_inf2	border	5	8	8	4	20	200	163	43	406
Galunisertib	1180	2020-07-01	180_inf2	border	6	8	4	1	13	200	163	43	406
Galunisertib	1180	2020-07-01	180-inf-3	border	1	4	5	1	10	200	163	43	406
Galunisertib	1180	2020-07-01	180-inf-3	border	2	13	14	1	28	200	163	43	406
Galunisertib	1180	2020-07-01	180-inf-3	border	3	10	14	4	28	200	163	43	406
Galunisertib	1180	2020-07-01	180-inf-3	border	4	1	2	1	4	200	163	43	406
Galunisertib	1180	2020-07-01	180-inf-3	border	5	3	4	1	8	200	163	43	406
Galunisertib	1180	2020-07-01	180-inf-3	border	6	0	0	0	0	200	163	43	406
Galunisertib	1180	2020-07-01	180-inf-4	border	1	10	8	3	21	200	163	43	406
Galunisertib	1180	2020-07-01	180-inf-4	border	2	3	5	0	8	200	163	43	406
Galunisertib	1180	2020-07-01	180-inf-4	border	3	2	3	1	6	200	163	43	406
Galunisertib	1180	2020-07-01	180-inf-4	border	4	0	0	0	0	200	163	43	406
Galunisertib	1180	2020-07-01	180-inf-4	border	5	4	3	0	7	200	163	43	406
Galunisertib	1180	2020-07-01	180-inf-4	border	6	1	2	1	4	200	163	43	406
Galunisertib	1180	2020-07-01	180-inf-5	border	1	23	9	1	33	200	163	43	406
Galunisertib	1180	2020-07-01	180-inf-5	border	2	6	7	1	14	200	163	43	406
Galunisertib	1180	2020-07-01	180-inf-5	border	3	5	4	2	11	200	163	43	406
Galunisertib	1180	2020-07-01	180-inf-5	border	4	14	9	1	24	200	163	43	406
Galunisertib	1180	2020-07-01	180-inf-5	border	5	10	3	4	17	200	163	43	406
Galunisertib	1180	2020-07-01	180-inf-5	border	6	10	8	4	22	200	163	43	406

## Sheet: Figure Supplement 12
Seahorse
Time (minutes)	FM									DM
8.03333	32.0748	23.5763	38.7249	41	43.5782	28.8404	33.3512	39.747	40.7957	64.8882	60.8682	61.4709	57.1012	71.2876
14.7167	28.4562	24.3382	39.3518	34.5582	37.3487	31.5158	30.0189	34.6948	36.8102	62.6568	60.6733	55.6537	49.4626	65.2718
21.4	30.0952	24.4555	39.9523	31.0368	34.9607	29.8545	28.7798	32.7425	34.5051	62.5295	60.2216	53.7674	47.723	63.467
28.0833	29.8038	24.3363	40.2279	30.1536	34.0619	28.2119	28.8056	32.215	33.5273	61.2935	59.2623	51.6995	47.222	62.3631
35	71.2873	57.8806	82.9158	58.0098	66.8146	55.387		53.2104	58.9971	112.413	111.975	85.7255	77.1226	101.779
41.65	69.1567	54.5615	73.2285	66.6315	71.9316	62.1157	56.0554	61.7272	68.1052	95.7013	94.8099	88.779	81.299	100.269
48.35	68.2415	53.5436	70.8895	68.9427	73.117	63.6459	60.7891	66.1062	68.7374	84.3834	85.9963	86.3595	77.6625	95.7909
55.0333	68.5638	54.0985	72.6466	69.0913	73.2898	63.6068	63.2196	65.8467	68.5758	80.6163	81.7772	84.2454	74.9731	92.0228
61.7333	67.6849	53.3776	73.0956	68.208	71.362	62.94	63.6195	63.791	67.2709	76.5669	78.3021	80.9958	72.1912	88.0911
68.6667	99.5149	81.2284	110.039	71.6971	83.6998	72.4523	67.8576		78.447	131.489	140.539	110.893	103.285	129.995
75.35	87.6524	68.7961	93.5852	81.3701	85.0385	74.8677	76.962	70.7593	80.9519	111.828	115.768	106.211	100.805	118.191
82.0167	85.5117	66.4604	90.4143	82.9271	85.5501	75.1806	78.5345	78.7526	81.3907	104.281	107.062	104.236	97.4265	107.431
88.7167	85.8136	66.0338	91.4281	83.189	85.6316	74.9229	78.9512	78.5844	80.6488	101.201	103.153	102.323	94.1599	117.77
95.3833	83.5269	65.5747	90.333	78.7651	84.3487	74.0304	75.3936	77.8198	79.8035	99.6346	101.379	100.36	91.4588	116.337
102.3	62.6245	38.8808	59.6338	43.1492	46.0722	37.5471	39.061	34.9187	36.0376	82.4939	95.5284	69.9507	59.1957	83.6268
108.983	46.7751	31.4167	45.6487	40.9969	43.3233	33.8093	41.6185	36.5509	38.9577	48.3373	52.8203	49.0182	45.0257	59.1343
115.667	38.0628	26.0343	35.4531	36.1897	38.1434	29.549	37.8543	33.8601	35.9822	37.6482	39.6117	40.0533	38.032	49.7508
122.35	33.4113	22.6032	30.2916	33.3018	33.9798	26.5823	34.7934	30.9745	32.7573	31.9485	33.4343	34.753	34.3848	44.5572
129.033	29.9141	20.5847	25.6163	31.0011	30.4054	23.6083	31.7562	28.1904	29.477	29.5894	30.3888	31.5034	31.4781	40.5661
Glycolysis			Glycolytic Capacity			13C glucose				13C pyr				13C2 Citrate
FM	DM		FM	DM		FM	DM	DM+FM		FM	DM	DM+FM		FM	DM	DM+FM
						95.65	95.45	94.32		69.87	75.45	60.45		18.45	30.23	15.34
41.4	82.8		69.6	102		94.34	95.23	93.24		73.23	80.98	74.34		21.34	34.34	12.34
37.3	81.6		60.6	110		98.56	96.45	95.45		61.23	85.65	59.67		20.89	35.42	18.76
57.3			84.4			97.45	98.34	93.48		63.45	91.23	72.34		17.56	30.12	15.43
38.1	57.3		52.2	79.4		13C G6P				13C C2 CoA				13C2 Malate
42.9	46.1		55.2	59.4		FM	DM	DM+FM		FM	DM	DM+FM		FM	DM	DM+FM
40			51.6			78.56	97.65	65.45		38.76	48.79	20.23		7.5	23.43	8.79
						82.34	88.76	49.87		41.23	52.34	29.87		10.2	22.29	9.34
31.9	49.8		47.2	71.8		65.45	93.34	62.34		39.87	55.43	22.33		12.3	20.45	10.34
37.9	61.2		50.6	89.4		71.23	97.56	48.65		45.32	49.87	31.23		10.8	19.87	11.23
39.3			51.9

## Sheet: Supplement Figure 13
Source	Ligand	Receptor	Target	Weight
S:B-cell	Ly86	Cd180	T:B-cell	2.15884
S:B-cell	Ltb	Cd40	T:B-cell	3.7658
S:B-cell	Gnai2	S1pr4	T:B-cell	1.59393
S:B-cell	Cd55	Cr1l	T:B-cell	1.65756
S:B-cell	Btla	Cd79a	T:B-cell	6.26008
S:B-cell	Tgfb1	Acvrl1	T:EndMA-	1.90873
S:B-cell	Tgfb1	Eng	T:EndMA-	3.24268
S:B-cell	Ltb	Tnfrsf1a	T:EndMA-	3.60407
S:B-cell	Ltb	Ltbr	T:EndMA-	4.12519
S:B-cell	Lamb3	Cd151	T:EndMA-	3.82254
S:B-cell	Lamb3	Itga6	T:EndMA-	4.17796
S:B-cell	Gnai2	S1pr1	T:EndMA-	1.95015
S:B-cell	Gnai2	Cav1	T:EndMA-	2.9593
S:B-cell	Tgfb1	Cav1	T:EndMA-	4.26177
S:B-cell	Lamb3	Itgb1	T:EndMA-	3.5955
S:B-cell	Cd55	Cr1l	T:EndMA-	2.12903
S:B-cell	Tgfb1	Eng	T:EndMA+	2.52744
S:B-cell	Ltb	Tnfrsf1a	T:EndMA+	3.19942
S:B-cell	Ltb	Ltbr	T:EndMA+	4.03427
S:B-cell	Ltb	Cd40	T:EndMA+	3.37902
S:B-cell	Lamb3	Cd151	T:EndMA+	3.58867
S:B-cell	Lamb3	Itgb4	T:EndMA+	3.04339
S:B-cell	Lamb3	Itga6	T:EndMA+	3.86413
S:B-cell	Gnai2	S1pr1	T:EndMA+	1.77276
S:B-cell	Gnai2	Cav1	T:EndMA+	1.74621
S:B-cell	Tgfb1	Cav1	T:EndMA+	3.04868
S:B-cell	Lamb3	Itgb1	T:EndMA+	3.67876
S:B-cell	Cd55	Cr1l	T:EndMA+	1.58639
S:B-cell	Cd24a	Selp	T:EndMA+	3.16212
S:B-cell	Lamb3	Itga3	T:EndMA+	2.95638
S:B-cell	Tgfb1	Tgfbr2	T:Fibroblast	1.84629
S:B-cell	Tgfb1	Acvrl1	T:Fibroblast	1.6041
S:B-cell	Tgfb1	Tgfbr3	T:Fibroblast	1.86574
S:B-cell	Tgfb1	Sdc2	T:Fibroblast	2.79474
S:B-cell	Ltb	Tnfrsf1a	T:Fibroblast	3.18738
S:B-cell	Ltb	Ltbr	T:Fibroblast	3.90313
S:B-cell	Lamb3	Cd151	T:Fibroblast	2.87008
S:B-cell	Hsp90aa1	Egfr	T:Fibroblast	1.80204
S:B-cell	Lamb3	Itgb1	T:Fibroblast	2.83447
S:B-cell	Cd55	Cr1l	T:Fibroblast	1.55492
S:B-cell	Tgfb1	Tgfbr1	T:Monocyte	1.60457
S:B-cell	Ly86	Cd180	T:Monocyte	1.91465
S:B-cell	Ltb	Tnfrsf1a	T:Monocyte	3.04719
S:B-cell	Ltb	Ltbr	T:Monocyte	3.74052
S:B-cell	Ltb	Cd40	T:Monocyte	3.32626
S:B-cell	Lamb3	Cd151	T:Monocyte	1.75056
S:B-cell	Lamb3	Itga6	T:Monocyte	2.77619
S:B-cell	Icam2	Itgb2	T:Monocyte	2.84217
S:B-cell	Icam2	Itgam	T:Monocyte	2.35751
S:B-cell	Gnai2	C5ar1	T:Monocyte	3.14066
S:B-cell	Rps19	C5ar1	T:Monocyte	3.91809
S:B-cell	Lamb3	Itgb1	T:Monocyte	2.09761
S:B-cell	Tgfb1	Eng	T:other	1.70869
S:B-cell	Tgfb1	Sdc2	T:other	1.73483
S:B-cell	Ltb	Tnfrsf1a	T:other	3.21817
S:B-cell	Ltb	Ltbr	T:other	3.9421
S:B-cell	Lamb3	Cd151	T:other	3.11239
S:B-cell	Hsp90aa1	Egfr	T:other	1.56034
S:B-cell	Lamb3	Itgb1	T:other	3.23945
S:B-cell	Cd55	Cr1l	T:other	1.67333
S:B-cell	Tgfb1	Sdc2	T:SMC	1.63989
S:B-cell	Pdap1	Pdgfrb	T:SMC	2.63056
S:B-cell	Ltb	Tnfrsf1a	T:SMC	3.52612
S:B-cell	Ltb	Ltbr	T:SMC	4.03983
S:B-cell	Lamb3	Cd151	T:SMC	3.97709
S:B-cell	Gnai2	S1pr3	T:SMC	2.03758
S:B-cell	Lamb3	Itgb1	T:SMC	3.91795
S:B-cell	Cd55	Cr1l	T:SMC	1.75457
S:B-cell	Ltb	Tnfrsf1a	T:T-cell	2.38126
S:B-cell	Icam2	Itgal	T:T-cell	1.69893
S:B-cell	Icam2	Itgb2	T:T-cell	1.85951
S:B-cell	Gnai2	S1pr4	T:T-cell	1.77187
S:B-cell	Lamb3	Itgb1	T:T-cell	2.24811
S:B-cell	Cd55	Cr1l	T:T-cell	1.53796
S:B-cell	B2m	Klrd1	T:T-cell	2.87726
S:B-cell	B2m	Cd3g	T:T-cell	3.47213
S:B-cell	B2m	Cd3d	T:T-cell	3.57674
S:B-cell	B2m	Cd247	T:T-cell	2.2281
S:EndMA-	Lamb2	Rpsa	T:B-cell	1.75502
S:EndMA-	Icam1	Il2rg	T:B-cell	2.36019
S:EndMA-	Il15	Il2rg	T:B-cell	2.74741
S:EndMA-	Gnai2	S1pr4	T:B-cell	2.89362
S:EndMA-	Gnai2	S1pr1	T:B-cell	2.66328
S:EndMA-	Pdgfb	S1pr1	T:B-cell	2.45207
S:EndMA-	Vcam1	Itgb7	T:B-cell	1.81326
S:EndMA-	Tgm2	Itga4	T:B-cell	2.30864
S:EndMA-	Vcam1	Itga4	T:B-cell	1.86713
S:EndMA-	Fn1	Cd79a	T:B-cell	3.9134
S:EndMA-	Dll4	Notch2	T:B-cell	1.97827
S:EndMA-	Mfng	Notch2	T:B-cell	1.88648
S:EndMA-	Cxcl12	Cxcr4	T:B-cell	3.95389
S:EndMA-	Cxcl12	Sdc4	T:B-cell	2.80473
S:EndMA-	Cd34	Sell	T:B-cell	3.37636
S:EndMA-	Podxl	Sell	T:B-cell	4.04388
S:EndMA-	C3	Cd19	T:B-cell	1.50559
S:EndMA-	Vegfc	Flt1	T:EndMA-	3.74263
S:EndMA-	Tgfb1	Acvrl1	T:EndMA-	1.68975
S:EndMA-	Tgfb1	Eng	T:EndMA-	3.0237
S:EndMA-	Sema6a	Plxna2	T:EndMA-	2.35616
S:EndMA-	Sema3f	Nrp2	T:EndMA-	2.59104
S:EndMA-	Vegfc	Nrp2	T:EndMA-	2.75477
S:EndMA-	Sema3f	Nrp1	T:EndMA-	3.04254
S:EndMA-	Lpl	Gpihbp1	T:EndMA-	3.93409
S:EndMA-	Hbegf	Cd9	T:EndMA-	1.57537
S:EndMA-	Gnai2	Unc5b	T:EndMA-	2.12614
S:EndMA-	Gnai2	Tbxa2r	T:EndMA-	1.55976
S:EndMA-	Tgm2	Tbxa2r	T:EndMA-	2.1713
S:EndMA-	Gnai2	S1pr1	T:EndMA-	3.24984
S:EndMA-	Pdgfb	S1pr1	T:EndMA-	3.03863
S:EndMA-	Gnai2	Igf1r	T:EndMA-	1.90759
S:EndMA-	Gnai2	F2r	T:EndMA-	1.61449
S:EndMA-	Gnai2	Ednrb	T:EndMA-	2.44195
S:EndMA-	Efnb2	Pecam1	T:EndMA-	3.81911
S:EndMA-	Efnb1	Ephb4	T:EndMA-	2.54832
S:EndMA-	Efnb2	Ephb4	T:EndMA-	2.58808
S:EndMA-	Efna1	Epha4	T:EndMA-	2.70383
S:EndMA-	Efnb1	Epha4	T:EndMA-	1.92024
S:EndMA-	Efnb2	Epha4	T:EndMA-	1.973
S:EndMA-	Dll4	Notch4	T:EndMA-	2.5172
S:EndMA-	Jag1	Notch4	T:EndMA-	1.74247
S:EndMA-	Psen1	Notch4	T:EndMA-	1.54997
S:EndMA-	Cxcl12	Ackr3	T:EndMA-	3.36084
S:EndMA-	Lama4	Itga6	T:EndMA-	2.56315
S:EndMA-	Lamb1	Itga6	T:EndMA-	2.20857
S:EndMA-	Lamc1	Itga6	T:EndMA-	1.63976
S:EndMA-	Col4a1	Itga1	T:EndMA-	2.962
S:EndMA-	Lamb1	Itga1	T:EndMA-	1.59838
S:EndMA-	Sema7a	Itga1	T:EndMA-	2.31842
S:EndMA-	Vegfc	Flt4	T:EndMA-	2.02901
S:EndMA-	Col18a1	Kdr	T:EndMA-	4.04483
S:EndMA-	Sema6d	Kdr	T:EndMA-	3.12227
S:EndMA-	Timp3	Kdr	T:EndMA-	3.28965
S:EndMA-	Vegfc	Kdr	T:EndMA-	3.94418
S:EndMA-	Col18a1	Itga5	T:EndMA-	1.53511
S:EndMA-	Col4a1	Cd93	T:EndMA-	3.60209
S:EndMA-	Col4a2	Cd93	T:EndMA-	3.49705
S:EndMA-	B2m	Hfe	T:EndMA-	1.62652
S:EndMA-	App	Tnfrsf21	T:EndMA-	1.75606
S:EndMA-	App	Ncstn	T:EndMA-	1.6958
S:EndMA-	App	Cav1	T:EndMA-	4.12408
S:EndMA-	Cyr61	Cav1	T:EndMA-	3.54007
S:EndMA-	Gnai2	Cav1	T:EndMA-	4.259
S:EndMA-	Hras	Cav1	T:EndMA-	4.44095
S:EndMA-	Icam1	Cav1	T:EndMA-	4.1147
S:EndMA-	Tgfb1	Cav1	T:EndMA-	4.04279
S:EndMA-	Apln	Aplnr	T:EndMA-	3.77808
S:EndMA-	Angptl4	Tie1	T:EndMA-	2.34816
S:EndMA-	Adm	Ramp2	T:EndMA-	2.00546
S:EndMA-	Adam17	Notch1	T:EndMA-	1.76631
S:EndMA-	Dll4	Notch1	T:EndMA-	2.6883
S:EndMA-	Jag1	Notch1	T:EndMA-	1.96057
S:EndMA-	Mfng	Notch1	T:EndMA-	2.59451
S:EndMA-	Psen1	Notch1	T:EndMA-	1.71308
S:EndMA-	Adam15	Itgb1	T:EndMA-	2.59131
S:EndMA-	Col18a1	Itgb1	T:EndMA-	2.15745
S:EndMA-	Col4a1	Itgb1	T:EndMA-	3.05774
S:EndMA-	Cxcl12	Itgb1	T:EndMA-	3.4932
S:EndMA-	Hspg2	Itgb1	T:EndMA-	2.40383
S:EndMA-	Lama4	Itgb1	T:EndMA-	1.96769
S:EndMA-	Lamb1	Itgb1	T:EndMA-	1.69711
S:EndMA-	Sema7a	Itgb1	T:EndMA-	2.37815
S:EndMA-	Tgm2	Itgb1	T:EndMA-	2.38164
S:EndMA-	Vcam1	Itgb1	T:EndMA-	1.89813
S:EndMA-	Vegfc	Lyve1	T:EndMA+	2.08817
S:EndMA-	Vegfc	Flt1	T:EndMA+	2.68654
S:EndMA-	Tgfb1	Eng	T:EndMA+	2.30846
S:EndMA-	Sema6a	Plxna2	T:EndMA+	2.17479
S:EndMA-	Sema3f	Nrp2	T:EndMA+	2.31264
S:EndMA-	Vegfc	Nrp2	T:EndMA+	2.47637
S:EndMA-	Sema3f	Nrp1	T:EndMA+	2.04588
S:EndMA-	Pdgfb	Pdgfrb	T:EndMA+	1.66461
S:EndMA-	Pdgfd	Pdgfrb	T:EndMA+	1.73774
S:EndMA-	Lpl	Gpihbp1	T:EndMA+	1.68256
S:EndMA-	Kitl	Kit	T:EndMA+	2.86125
S:EndMA-	Hmgb1	Sdc1	T:EndMA+	1.601
S:EndMA-	Hspg2	Sdc1	T:EndMA+	1.84134
S:EndMA-	Hbegf	Cd9	T:EndMA+	1.91633
S:EndMA-	Gnai2	Unc5b	T:EndMA+	1.96484
S:EndMA-	Tgm2	Tbxa2r	T:EndMA+	1.87609
S:EndMA-	Gnai2	S1pr1	T:EndMA+	3.07246
S:EndMA-	Pdgfb	S1pr1	T:EndMA+	2.86124
S:EndMA-	Gnai2	Igf1r	T:EndMA+	1.85117
S:EndMA-	Gnai2	F2r	T:EndMA+	1.84527
S:EndMA-	Gnai2	Adcy7	T:EndMA+	1.83385
S:EndMA-	Gnas	Adcy7	T:EndMA+	1.82721
S:EndMA-	Gnai2	Ednrb	T:EndMA+	2.14465
S:EndMA-	Efnb2	Pecam1	T:EndMA+	2.92705
S:EndMA-	Efnb1	Ephb4	T:EndMA+	2.14083
S:EndMA-	Efnb2	Ephb4	T:EndMA+	2.18059
S:EndMA-	Efna1	Epha4	T:EndMA+	2.56943
S:EndMA-	Efnb1	Epha4	T:EndMA+	1.78583
S:EndMA-	Efnb2	Epha4	T:EndMA+	1.83859
S:EndMA-	Dll4	Notch4	T:EndMA+	2.41455
S:EndMA-	Jag1	Notch4	T:EndMA+	1.63982
S:EndMA-	Dll4	Notch3	T:EndMA+	2.26011
S:EndMA-	Jag1	Notch3	T:EndMA+	1.50038
S:EndMA-	Cxcl12	Cxcr4	T:EndMA+	3.18495
S:EndMA-	Cxcl12	Ackr3	T:EndMA+	3.31735
S:EndMA-	Cxcl12	Sdc4	T:EndMA+	2.53272
S:EndMA-	Lama4	Itga6	T:EndMA+	2.24932
S:EndMA-	Lamb1	Itga6	T:EndMA+	1.89475
S:EndMA-	Col4a1	Itgav	T:EndMA+	2.29334
S:EndMA-	Col4a1	Itga1	T:EndMA+	2.58544
S:EndMA-	Sema7a	Itga1	T:EndMA+	1.94186
S:EndMA-	Vegfc	Flt4	T:EndMA+	1.98213
S:EndMA-	Col18a1	Kdr	T:EndMA+	2.93139
S:EndMA-	Sema6d	Kdr	T:EndMA+	2.00883
S:EndMA-	Timp3	Kdr	T:EndMA+	2.17621
S:EndMA-	Vegfc	Kdr	T:EndMA+	2.83074
S:EndMA-	Col18a1	Itga5	T:EndMA+	1.74219
S:EndMA-	Vwf	Selp	T:EndMA+	1.92895
S:EndMA-	Col4a1	Cd93	T:EndMA+	3.16763
S:EndMA-	Col4a2	Cd93	T:EndMA+	3.06259
S:EndMA-	B2m	Hfe	T:EndMA+	1.58446
S:EndMA-	App	Tnfrsf21	T:EndMA+	1.61877
S:EndMA-	App	Ncstn	T:EndMA+	1.82581
S:EndMA-	App	Cav1	T:EndMA+	2.91099
S:EndMA-	Cyr61	Cav1	T:EndMA+	2.32698
S:EndMA-	Gnai2	Cav1	T:EndMA+	3.0459
S:EndMA-	Hras	Cav1	T:EndMA+	3.22786
S:EndMA-	Icam1	Cav1	T:EndMA+	2.9016
S:EndMA-	Tgfb1	Cav1	T:EndMA+	2.8297
S:EndMA-	Apln	Aplnr	T:EndMA+	2.76801
S:EndMA-	Angptl4	Tie1	T:EndMA+	1.69488
S:EndMA-	Adm	Ramp2	T:EndMA+	1.53814
S:EndMA-	Adam17	Notch1	T:EndMA+	1.54482
S:EndMA-	Dll4	Notch1	T:EndMA+	2.46682
S:EndMA-	Jag1	Notch1	T:EndMA+	1.73909
S:EndMA-	Mfng	Notch1	T:EndMA+	2.37303
S:EndMA-	Adam15	Itgb3	T:EndMA+	1.53523
S:EndMA-	Mfge8	Itgb3	T:EndMA+	1.60493
S:EndMA-	Adam15	Itgb1	T:EndMA+	2.67456
S:EndMA-	Col18a1	Itgb1	T:EndMA+	2.2407
S:EndMA-	Col4a1	Itgb1	T:EndMA+	3.14099
S:EndMA-	Cxcl12	Itgb1	T:EndMA+	3.57646
S:EndMA-	Hspg2	Itgb1	T:EndMA+	2.48708
S:EndMA-	Lama4	Itgb1	T:EndMA+	2.05095
S:EndMA-	Lamb1	Itgb1	T:EndMA+	1.78037
S:EndMA-	Sema7a	Itgb1	T:EndMA+	2.46141
S:EndMA-	Tgm2	Itgb1	T:EndMA+	2.46489
S:EndMA-	Vcam1	Itgb1	T:EndMA+	1.98139
S:EndMA-	Adam15	Itga9	T:EndMA+	2.02388
S:EndMA-	Tgm2	Itga9	T:EndMA+	1.7302
S:EndMA-	Tgfb1	Tgfbr2	T:Fibroblast	1.62731
S:EndMA-	Tgfb1	Tgfbr3	T:Fibroblast	1.64676
S:EndMA-	Tfpi	F3	T:Fibroblast	1.57219
S:EndMA-	Pdgfa	Pdgfra	T:Fibroblast	2.36995
S:EndMA-	Pdgfb	Pdgfra	T:Fibroblast	2.95414
S:EndMA-	Pdgfd	Pdgfra	T:Fibroblast	3.02127
S:EndMA-	Pdgfb	Pdgfrb	T:Fibroblast	2.07038
S:EndMA-	Pdgfd	Pdgfrb	T:Fibroblast	2.14351
S:EndMA-	Hspg2	Sdc1	T:Fibroblast	1.51879
S:EndMA-	Gnas	Ptgir	T:Fibroblast	2.18626
S:EndMA-	Gnai2	Unc5b	T:Fibroblast	1.5788
S:EndMA-	Gnai2	S1pr3	T:Fibroblast	2.22125
S:EndMA-	Gnai2	Igf1r	T:Fibroblast	1.97962
S:EndMA-	Gnai2	F2r	T:Fibroblast	1.87959
S:EndMA-	Gnai2	Adcy7	T:Fibroblast	2.09684
S:EndMA-	Gnas	Adcy7	T:Fibroblast	2.09019
S:EndMA-	Hras	Sdc2	T:Fibroblast	2.34991
S:EndMA-	Tgfb1	Sdc2	T:Fibroblast	2.57576
S:EndMA-	Dll4	Notch2	T:Fibroblast	1.86812
S:EndMA-	Mfng	Notch2	T:Fibroblast	1.77633
S:EndMA-	Cxcl12	Ackr3	T:Fibroblast	3.91092
S:EndMA-	Cxcl12	Sdc4	T:Fibroblast	2.89136
S:EndMA-	Tgm2	Sdc4	T:Fibroblast	1.56079
S:EndMA-	Col4a1	Itgav	T:Fibroblast	2.30724
S:EndMA-	App	Ncstn	T:Fibroblast	1.716
S:EndMA-	App	Lrp1	T:Fibroblast	2.55524
S:EndMA-	Lpl	Lrp1	T:Fibroblast	1.84029
S:EndMA-	Lrpap1	Lrp1	T:Fibroblast	1.7651
S:EndMA-	Pdgfb	Lrp1	T:Fibroblast	2.28695
S:EndMA-	Plat	Lrp1	T:Fibroblast	1.8608
S:EndMA-	Gnai2	Egfr	T:Fibroblast	1.52217
S:EndMA-	Hbegf	Egfr	T:Fibroblast	1.7057
S:EndMA-	Adam15	Itgb1	T:Fibroblast	1.83028
S:EndMA-	Col4a1	Itgb1	T:Fibroblast	2.29671
S:EndMA-	Cxcl12	Itgb1	T:Fibroblast	2.73217
S:EndMA-	Hspg2	Itgb1	T:Fibroblast	1.64279
S:EndMA-	Sema7a	Itgb1	T:Fibroblast	1.61712
S:EndMA-	Tgm2	Itgb1	T:Fibroblast	1.6206
S:EndMA-	Adam10	Axl	T:Fibroblast	2.27697
S:EndMA-	Gas6	Axl	T:Fibroblast	2.52361
S:EndMA-	Pros1	Axl	T:Fibroblast	2.21205
S:EndMA-	Sema6d	Tyrobp	T:Monocyte	5.50646
S:EndMA-	Sema6d	Trem2	T:Monocyte	3.87101
S:EndMA-	Gnai2	C5ar1	T:Monocyte	4.44035
S:EndMA-	Rps19	C5ar1	T:Monocyte	2.51954
S:EndMA-	Gnai2	Adcy7	T:Monocyte	1.6843
S:EndMA-	Gnas	Adcy7	T:Monocyte	1.67766
S:EndMA-	Vcam1	Itgb7	T:Monocyte	1.667
S:EndMA-	Tgm2	Itga4	T:Monocyte	1.96249
S:EndMA-	Vcam1	Itga4	T:Monocyte	1.52099
S:EndMA-	Dll4	Notch2	T:Monocyte	2.12216
S:EndMA-	Mfng	Notch2	T:Monocyte	2.03036
S:EndMA-	Cxcl12	Cxcr4	T:Monocyte	3.60751
S:EndMA-	Cxcl12	Sdc4	T:Monocyte	3.5699
S:EndMA-	Tgm2	Sdc4	T:Monocyte	2.23934
S:EndMA-	Csf1	Csf1r	T:Monocyte	3.05865
S:EndMA-	Col4a1	Itgav	T:Monocyte	2.00195
S:EndMA-	Hbegf	Cd44	T:Monocyte	2.00968
S:EndMA-	Vim	Cd44	T:Monocyte	1.5222
S:EndMA-	Cd34	Sell	T:Monocyte	1.83623
S:EndMA-	Podxl	Sell	T:Monocyte	2.50376
S:EndMA-	Cyr61	Itgb2	T:Monocyte	1.76495
S:EndMA-	Icam1	Itgb2	T:Monocyte	2.72558
S:EndMA-	Icam2	Itgb2	T:Monocyte	4.82184
S:EndMA-	Plat	Itgb2	T:Monocyte	2.36152
S:EndMA-	Vcam1	Itgb2	T:Monocyte	2.52792
S:EndMA-	Icam1	Itgam	T:Monocyte	2.28793
S:EndMA-	Icam2	Itgam	T:Monocyte	4.33719
S:EndMA-	Plat	Itgam	T:Monocyte	1.96486
S:EndMA-	C3	C3ar1	T:Monocyte	1.74564
S:EndMA-	Col4a1	Cd93	T:Monocyte	1.63196
S:EndMA-	Col4a2	Cd93	T:Monocyte	1.52692
S:EndMA-	Hras	Tlr2	T:Monocyte	1.8459
S:EndMA-	B2m	Hfe	T:Monocyte	2.06745
S:EndMA-	App	Tnfrsf21	T:Monocyte	1.83589
S:EndMA-	App	Ncstn	T:Monocyte	1.66192
S:EndMA-	Col4a1	Itgb1	T:Monocyte	1.55985
S:EndMA-	Cxcl12	Itgb1	T:Monocyte	1.99532
S:EndMA-	Pdgfb	Pdgfra	T:other	1.87988
S:EndMA-	Pdgfd	Pdgfra	T:other	1.94701
S:EndMA-	Pdgfa	Pdgfrb	T:other	1.56872
S:EndMA-	Pdgfb	Pdgfrb	T:other	2.16391
S:EndMA-	Pdgfd	Pdgfrb	T:other	2.23704
S:EndMA-	Hmgb1	Sdc1	T:other	1.96919
S:EndMA-	Hspg2	Sdc1	T:other	2.20952
S:EndMA-	Hbegf	Cd9	T:other	1.62298
S:EndMA-	Gnai2	Unc5b	T:other	2.11318
S:EndMA-	Gnai2	Igf1r	T:other	1.85367
S:EndMA-	Gnai2	F2r	T:other	1.95472
S:EndMA-	Gnai2	Adcy7	T:other	1.96097
S:EndMA-	Gnas	Adcy7	T:other	1.95433
S:EndMA-	Tgfb1	Sdc2	T:other	1.51585
S:EndMA-	Dll4	Notch2	T:other	2.09333
S:EndMA-	Mfng	Notch2	T:other	2.00154
S:EndMA-	Cxcl12	Ackr3	T:other	3.08638
S:EndMA-	Cxcl12	Sdc4	T:other	3.21554
S:EndMA-	Tgm2	Sdc4	T:other	1.88497
S:EndMA-	Col4a1	Itgav	T:other	2.39177
S:EndMA-	Col18a1	Kdr	T:other	1.75565
S:EndMA-	Vegfc	Kdr	T:other	1.655
S:EndMA-	Col18a1	Itga5	T:other	1.5987
S:EndMA-	App	Ncstn	T:other	1.69515
S:EndMA-	Hras	Cav1	T:other	1.57526
S:EndMA-	App	Lrp1	T:other	1.86897
S:EndMA-	Pdgfb	Lrp1	T:other	1.60068
S:EndMA-	Adam15	Itgb1	T:other	2.23525
S:EndMA-	Col18a1	Itgb1	T:other	1.80139
S:EndMA-	Col4a1	Itgb1	T:other	2.70169
S:EndMA-	Cxcl12	Itgb1	T:other	3.13715
S:EndMA-	Hspg2	Itgb1	T:other	2.04777
S:EndMA-	Lama4	Itgb1	T:other	1.61164
S:EndMA-	Sema7a	Itgb1	T:other	2.0221
S:EndMA-	Tgm2	Itgb1	T:other	2.02558
S:EndMA-	Vcam1	Itgb1	T:other	1.54208
S:EndMA-	Sema4c	Plxnb2	T:SMC	1.54667
S:EndMA-	Sema3f	Nrp1	T:SMC	1.65129
S:EndMA-	Mfge8	Pdgfrb	T:SMC	3.77681
S:EndMA-	Pdap1	Pdgfrb	T:SMC	3.19481
S:EndMA-	Pdgfa	Pdgfrb	T:SMC	3.97449
S:EndMA-	Pdgfb	Pdgfrb	T:SMC	4.56968
S:EndMA-	Pdgfd	Pdgfrb	T:SMC	4.64281
S:EndMA-	Lamb1	Itga7	T:SMC	2.69475
S:EndMA-	Lamc1	Itga7	T:SMC	2.11993
S:EndMA-	Hmgb1	Sdc1	T:SMC	2.02652
S:EndMA-	Hspg2	Sdc1	T:SMC	2.26685
S:EndMA-	Gnas	Ptgir	T:SMC	2.38915
S:EndMA-	Gnai2	Unc5b	T:SMC	1.79085
S:EndMA-	Gnai2	S1pr3	T:SMC	3.33728
S:EndMA-	Gnai2	Ednrb	T:SMC	2.291
S:EndMA-	Gnai2	Ednra	T:SMC	2.26474
S:EndMA-	Dll4	Notch3	T:SMC	4.40095
S:EndMA-	Jag1	Notch3	T:SMC	3.64122
S:EndMA-	Psen1	Notch3	T:SMC	3.42372
S:EndMA-	Dll4	Notch2	T:SMC	1.63443
S:EndMA-	Mfng	Notch2	T:SMC	1.54264
S:EndMA-	Cxcl12	Sdc4	T:SMC	2.47989
S:EndMA-	Col4a1	Itgav	T:SMC	2.21503
S:EndMA-	Col4a1	Itga1	T:SMC	3.19579
S:EndMA-	Lamb1	Itga1	T:SMC	1.83217
S:EndMA-	Sema7a	Itga1	T:SMC	2.55221
S:EndMA-	App	Tnfrsf21	T:SMC	2.9359
S:EndMA-	App	Ncstn	T:SMC	1.69877
S:EndMA-	Dll4	Notch1	T:SMC	2.3816
S:EndMA-	Jag1	Notch1	T:SMC	1.65387
S:EndMA-	Mfng	Notch1	T:SMC	2.28781
S:EndMA-	Adam15	Itgb1	T:SMC	2.91376
S:EndMA-	Adam17	Itgb1	T:SMC	1.51069
S:EndMA-	Col18a1	Itgb1	T:SMC	2.4799
S:EndMA-	Col4a1	Itgb1	T:SMC	3.38019
S:EndMA-	Cxcl12	Itgb1	T:SMC	3.81565
S:EndMA-	Hspg2	Itgb1	T:SMC	2.72628
S:EndMA-	Lama4	Itgb1	T:SMC	2.29014
S:EndMA-	Lamb1	Itgb1	T:SMC	2.01956
S:EndMA-	Sema7a	Itgb1	T:SMC	2.7006
S:EndMA-	Tgm2	Itgb1	T:SMC	2.70409
S:EndMA-	Vcam1	Itgb1	T:SMC	2.22058
S:EndMA-	Lamb2	Rpsa	T:T-cell	2.24411
S:EndMA-	Il15	Il2rb	T:T-cell	2.60806
S:EndMA-	Icam1	Itgal	T:T-cell	1.64135
S:EndMA-	Icam2	Itgal	T:T-cell	3.67861
S:EndMA-	Icam1	Il2rg	T:T-cell	1.79852
S:EndMA-	Il15	Il2rg	T:T-cell	2.18574
S:EndMA-	Hbegf	Cd82	T:T-cell	1.68235
S:EndMA-	Gnai2	S1pr4	T:T-cell	3.07156
S:EndMA-	Gnai2	S1pr1	T:T-cell	2.68887
S:EndMA-	Pdgfb	S1pr1	T:T-cell	2.47766
S:EndMA-	Vcam1	Itgb7	T:T-cell	2.43143
S:EndMA-	Tgm2	Itga4	T:T-cell	2.1436
S:EndMA-	Vcam1	Itga4	T:T-cell	1.7021
S:EndMA-	Cd34	Sell	T:T-cell	2.76893
S:EndMA-	Podxl	Sell	T:T-cell	3.43646
S:EndMA-	Icam1	Itgb2	T:T-cell	1.74292
S:EndMA-	Icam2	Itgb2	T:T-cell	3.83918
S:EndMA-	Vcam1	Itgb2	T:T-cell	1.54526
S:EndMA-	B2m	Klrd1	T:T-cell	3.76925
S:EndMA-	B2m	Cd3g	T:T-cell	4.36413
S:EndMA-	B2m	Cd3d	T:T-cell	4.46874
S:EndMA-	B2m	Cd247	T:T-cell	3.12009
S:EndMA-	Col4a1	Itgb1	T:T-cell	1.71034
S:EndMA-	Cxcl12	Itgb1	T:T-cell	2.14581
S:EndMA+	Lamb2	Rpsa	T:B-cell	1.74935
S:EndMA+	Icam1	Il2rg	T:B-cell	2.47227
S:EndMA+	Il15	Il2rg	T:B-cell	2.56928
S:EndMA+	Gnai2	S1pr4	T:B-cell	2.81952
S:EndMA+	Gnai2	S1pr1	T:B-cell	2.58917
S:EndMA+	Pdgfb	S1pr1	T:B-cell	2.23503
S:EndMA+	Serpine1	Plaur	T:B-cell	3.07418
S:EndMA+	Fn1	Itgb7	T:B-cell	2.04315
S:EndMA+	Vcam1	Itgb7	T:B-cell	2.48631
S:EndMA+	Fn1	Cd79a	T:B-cell	5.56326
S:EndMA+	Mfng	Notch2	T:B-cell	1.5951
S:EndMA+	Cxcl12	Cxcr4	T:B-cell	2.53174
S:EndMA+	Cd34	Sell	T:B-cell	2.95861
S:EndMA+	Podxl	Sell	T:B-cell	3.6481
S:EndMA+	Fn1	Itga4	T:B-cell	2.07302
S:EndMA+	Tgm2	Itga4	T:B-cell	1.79526
S:EndMA+	Vcam1	Itga4	T:B-cell	2.54019
S:EndMA+	C3	Cd19	T:B-cell	1.5936
S:EndMA+	Tgfb1	Acvrl1	T:EndMA-	1.7366
S:EndMA+	Sema6a	Plxna2	T:EndMA-	1.97673
S:EndMA+	Ptn	Ptprb	T:EndMA-	1.77599
S:EndMA+	Tnc	Ptprb	T:EndMA-	2.16076
S:EndMA+	Pgf	Nrp2	T:EndMA-	2.44052
S:EndMA+	Sema3f	Nrp2	T:EndMA-	2.54827
S:EndMA+	Sema3g	Nrp2	T:EndMA-	2.39827
S:EndMA+	Vegfc	Nrp2	T:EndMA-	2.50069
S:EndMA+	Pgf	Flt1	T:EndMA-	3.90738
S:EndMA+	Pigf	Flt1	T:EndMA-	2.70687
S:EndMA+	Vegfc	Flt1	T:EndMA-	3.48855
S:EndMA+	Pgf	Nrp1	T:EndMA-	3.30302
S:EndMA+	Sema3d	Nrp1	T:EndMA-	2.96109
S:EndMA+	Sema3f	Nrp1	T:EndMA-	2.99977
S:EndMA+	Lpl	Gpihbp1	T:EndMA-	3.42803
S:EndMA+	Inhba	Eng	T:EndMA-	2.32218
S:EndMA+	Tgfb1	Eng	T:EndMA-	3.07055
S:EndMA+	Tgfb2	Eng	T:EndMA-	2.19233
S:EndMA+	Tgfb3	Eng	T:EndMA-	2.05991
S:EndMA+	Igf2	Igf2r	T:EndMA-	1.70952
S:EndMA+	Hbegf	Cd9	T:EndMA-	1.72168
S:EndMA+	Gnai2	Unc5b	T:EndMA-	2.05203
S:EndMA+	Ntn1	Unc5b	T:EndMA-	1.75332
S:EndMA+	Tgm2	Tbxa2r	T:EndMA-	1.65793
S:EndMA+	Gnai2	S1pr1	T:EndMA-	3.17574
S:EndMA+	Pdgfb	S1pr1	T:EndMA-	2.82159
S:EndMA+	Gnai2	Igf1r	T:EndMA-	1.83349
S:EndMA+	Igf2	Igf1r	T:EndMA-	1.89435
S:EndMA+	Gnai2	F2r	T:EndMA-	1.54038
S:EndMA+	Fn1	Robo4	T:EndMA-	2.1304
S:EndMA+	Serpine1	Plaur	T:EndMA-	2.36445
S:EndMA+	Efnb2	Pecam1	T:EndMA-	3.81754
S:EndMA+	Efnb1	Ephb4	T:EndMA-	2.00556
S:EndMA+	Efnb2	Ephb4	T:EndMA-	2.58651
S:EndMA+	Efna1	Epha4	T:EndMA-	2.24608
S:EndMA+	Efnb2	Epha4	T:EndMA-	1.97142
S:EndMA+	Edn1	Ednrb	T:EndMA-	2.69102
S:EndMA+	Gnai2	Ednrb	T:EndMA-	2.36785
S:EndMA+	Dll1	Notch4	T:EndMA-	1.78281
S:EndMA+	Dll4	Notch4	T:EndMA-	2.00685
S:EndMA+	Jag1	Notch4	T:EndMA-	1.70827
S:EndMA+	Cxcl12	Ackr3	T:EndMA-	1.9387
S:EndMA+	Fn1	Itga6	T:EndMA-	2.70648
S:EndMA+	Lama2	Itga6	T:EndMA-	1.69744
S:EndMA+	Lama4	Itga6	T:EndMA-	2.62129
S:EndMA+	Lamb1	Itga6	T:EndMA-	2.40591
S:EndMA+	Lamc1	Itga6	T:EndMA-	2.18198
S:EndMA+	Thbs1	Itga6	T:EndMA-	1.973
S:EndMA+	Thbs2	Itga6	T:EndMA-	2.02022
S:EndMA+	Col4a1	Itga1	T:EndMA-	2.93241
S:EndMA+	Col5a2	Itga1	T:EndMA-	1.82699
S:EndMA+	Lamb1	Itga1	T:EndMA-	1.79572
S:EndMA+	Lamc1	Itga1	T:EndMA-	1.56279
S:EndMA+	Sema7a	Itga1	T:EndMA-	1.93954
S:EndMA+	Vegfc	Flt4	T:EndMA-	1.77494
S:EndMA+	Col1a1	Cd36	T:EndMA-	2.54176
S:EndMA+	Col1a2	Cd36	T:EndMA-	2.77902
S:EndMA+	Thbs1	Cd36	T:EndMA-	3.9283
S:EndMA+	Col18a1	Kdr	T:EndMA-	4.98016
S:EndMA+	Sema6d	Kdr	T:EndMA-	3.12886
S:EndMA+	Timp3	Kdr	T:EndMA-	3.33194
S:EndMA+	Vegfc	Kdr	T:EndMA-	3.6901
S:EndMA+	Col18a1	Itga5	T:EndMA-	2.47044
S:EndMA+	Col4a1	Cd93	T:EndMA-	3.5725
S:EndMA+	Col4a2	Cd93	T:EndMA-	3.52148
S:EndMA+	App	Cav1	T:EndMA-	3.7948
S:EndMA+	Cyr61	Cav1	T:EndMA-	4.59949
S:EndMA+	Gnai2	Cav1	T:EndMA-	4.18489
S:EndMA+	Hras	Cav1	T:EndMA-	4.39541
S:EndMA+	Icam1	Cav1	T:EndMA-	4.22678
S:EndMA+	Tgfb1	Cav1	T:EndMA-	4.08964
S:EndMA+	Apln	Aplnr	T:EndMA-	3.76788
S:EndMA+	Angpt2	Tie1	T:EndMA-	3.41575
S:EndMA+	Angptl2	Tie1	T:EndMA-	2.05425
S:EndMA+	Angptl4	Tie1	T:EndMA-	2.79859
S:EndMA+	Angpt2	Tek	T:EndMA-	2.56504
S:EndMA+	Adm	Ramp2	T:EndMA-	2.12194
S:EndMA+	Adam17	Notch1	T:EndMA-	1.84729
S:EndMA+	Dll1	Notch1	T:EndMA-	1.95391
S:EndMA+	Dll4	Notch1	T:EndMA-	2.17795
S:EndMA+	Jag1	Notch1	T:EndMA-	1.92638
S:EndMA+	Mfng	Notch1	T:EndMA-	2.30314
S:EndMA+	Adam12	Itgb1	T:EndMA-	1.62892
S:EndMA+	Adam15	Itgb1	T:EndMA-	2.35449
S:EndMA+	Col18a1	Itgb1	T:EndMA-	3.09277
S:EndMA+	Col4a1	Itgb1	T:EndMA-	3.02815
S:EndMA+	Col5a2	Itgb1	T:EndMA-	1.85773
S:EndMA+	Cxcl12	Itgb1	T:EndMA-	2.07106
S:EndMA+	Fn1	Itgb1	T:EndMA-	2.14702
S:EndMA+	Hspg2	Itgb1	T:EndMA-	2.44563
S:EndMA+	Lama4	Itgb1	T:EndMA-	2.02583
S:EndMA+	Lamb1	Itgb1	T:EndMA-	1.89446
S:EndMA+	Lamc1	Itgb1	T:EndMA-	1.66752
S:EndMA+	Sema7a	Itgb1	T:EndMA-	1.99927
S:EndMA+	Tgm2	Itgb1	T:EndMA-	1.86826
S:EndMA+	Tnc	Itgb1	T:EndMA-	1.74152
S:EndMA+	Vcam1	Itgb1	T:EndMA-	2.57119
S:EndMA+	Vegfc	Lyve1	T:EndMA+	1.83409
S:EndMA+	Sema6a	Plxna2	T:EndMA+	1.79535
S:EndMA+	Pgf	Nrp2	T:EndMA+	2.16212
S:EndMA+	Sema3f	Nrp2	T:EndMA+	2.26987
S:EndMA+	Sema3g	Nrp2	T:EndMA+	2.11986
S:EndMA+	Vegfc	Nrp2	T:EndMA+	2.22229
S:EndMA+	Pgf	Flt1	T:EndMA+	2.85129
S:EndMA+	Pigf	Flt1	T:EndMA+	1.65078
S:EndMA+	Vegfc	Flt1	T:EndMA+	2.43246
S:EndMA+	Pgf	Nrp1	T:EndMA+	2.30636
S:EndMA+	Sema3d	Nrp1	T:EndMA+	1.96443
S:EndMA+	Sema3f	Nrp1	T:EndMA+	2.00311
S:EndMA+	Pdgfa	Pdgfrb	T:EndMA+	1.75901
S:EndMA+	Kitl	Kit	T:EndMA+	1.91792
S:EndMA+	Inhba	Eng	T:EndMA+	1.60694
S:EndMA+	Tgfb1	Eng	T:EndMA+	2.3553
S:EndMA+	Igf2	Igf2r	T:EndMA+	1.79681
S:EndMA+	Hspg2	Sdc1	T:EndMA+	1.88314
S:EndMA+	Hbegf	Cd9	T:EndMA+	2.06263
S:EndMA+	Gnai2	Unc5b	T:EndMA+	1.89073
S:EndMA+	Ntn1	Unc5b	T:EndMA+	1.59202
S:EndMA+	Gnai2	S1pr1	T:EndMA+	2.99835
S:EndMA+	Pdgfb	S1pr1	T:EndMA+	2.6442
S:EndMA+	Gnai2	Igf1r	T:EndMA+	1.77707
S:EndMA+	Igf2	Igf1r	T:EndMA+	1.83793
S:EndMA+	Gnai2	F2r	T:EndMA+	1.77117
S:EndMA+	Gnai2	Adcy7	T:EndMA+	1.75975
S:EndMA+	Gnas	Adcy7	T:EndMA+	1.53892
S:EndMA+	Fn1	Robo4	T:EndMA+	1.55237
S:EndMA+	Serpine1	Plaur	T:EndMA+	2.7273
S:EndMA+	Efnb2	Pecam1	T:EndMA+	2.92547
S:EndMA+	Efnb1	Ephb4	T:EndMA+	1.59807
S:EndMA+	Efnb2	Ephb4	T:EndMA+	2.17901
S:EndMA+	Efna1	Epha4	T:EndMA+	2.11168
S:EndMA+	Efnb2	Epha4	T:EndMA+	1.83702
S:EndMA+	Edn1	Ednrb	T:EndMA+	2.39371
S:EndMA+	Gnai2	Ednrb	T:EndMA+	2.07054
S:EndMA+	Dll1	Notch4	T:EndMA+	1.68015
S:EndMA+	Dll4	Notch4	T:EndMA+	1.90419
S:EndMA+	Jag1	Notch4	T:EndMA+	1.60562
S:EndMA+	Dll1	Notch3	T:EndMA+	1.50071
S:EndMA+	Dll4	Notch3	T:EndMA+	1.74975
S:EndMA+	Cxcl12	Cxcr4	T:EndMA+	1.76281
S:EndMA+	Cxcl12	Ackr3	T:EndMA+	1.89521
S:EndMA+	Fn1	Itga6	T:EndMA+	2.39266
S:EndMA+	Lama4	Itga6	T:EndMA+	2.30746
S:EndMA+	Lamb1	Itga6	T:EndMA+	2.09209
S:EndMA+	Lamc1	Itga6	T:EndMA+	1.86815
S:EndMA+	Thbs1	Itga6	T:EndMA+	1.65918
S:EndMA+	Thbs2	Itga6	T:EndMA+	1.7064
S:EndMA+	Col4a1	Itgav	T:EndMA+	2.26375
S:EndMA+	Serpine1	Itgav	T:EndMA+	2.04491
S:EndMA+	Col4a1	Itga1	T:EndMA+	2.55585
S:EndMA+	Sema7a	Itga1	T:EndMA+	1.56298
S:EndMA+	Vegfc	Flt4	T:EndMA+	1.72805
S:EndMA+	Thbs1	Cd36	T:EndMA+	1.95364
S:EndMA+	Col18a1	Kdr	T:EndMA+	3.86672
S:EndMA+	Sema6d	Kdr	T:EndMA+	2.01542
S:EndMA+	Timp3	Kdr	T:EndMA+	2.2185
S:EndMA+	Vegfc	Kdr	T:EndMA+	2.57666
S:EndMA+	Col18a1	Itga5	T:EndMA+	2.67752
S:EndMA+	Fn1	Itga5	T:EndMA+	1.70077
S:EndMA+	Col18a1	Gpc4	T:EndMA+	2.15344
S:EndMA+	Vwf	Selp	T:EndMA+	2.1908
S:EndMA+	Col4a1	Cd93	T:EndMA+	3.13804
S:EndMA+	Col4a2	Cd93	T:EndMA+	3.08702
S:EndMA+	Igf2	Insr	T:EndMA+	1.97947
S:EndMA+	App	Cav1	T:EndMA+	2.5817
S:EndMA+	Cyr61	Cav1	T:EndMA+	3.3864
S:EndMA+	Gnai2	Cav1	T:EndMA+	2.9718
S:EndMA+	Hras	Cav1	T:EndMA+	3.18231
S:EndMA+	Icam1	Cav1	T:EndMA+	3.01368
S:EndMA+	Tgfb1	Cav1	T:EndMA+	2.87654
S:EndMA+	Apln	Aplnr	T:EndMA+	2.75781
S:EndMA+	Angpt2	Tie1	T:EndMA+	2.76247
S:EndMA+	Angptl4	Tie1	T:EndMA+	2.14531
S:EndMA+	Angpt2	Tek	T:EndMA+	2.16966
S:EndMA+	Adm	Ramp2	T:EndMA+	1.65462
S:EndMA+	Serpine1	Itgb5	T:EndMA+	1.67031
S:EndMA+	Adam17	Notch1	T:EndMA+	1.62581
S:EndMA+	Dll1	Notch1	T:EndMA+	1.73243
S:EndMA+	Dll4	Notch1	T:EndMA+	1.95647
S:EndMA+	Jag1	Notch1	T:EndMA+	1.70489
S:EndMA+	Mfng	Notch1	T:EndMA+	2.08165
S:EndMA+	Cyr61	Itgb3	T:EndMA+	1.51551
S:EndMA+	Fn1	Itgb3	T:EndMA+	1.60594
S:EndMA+	Mfge8	Itgb3	T:EndMA+	1.56196
S:EndMA+	Adam12	Itgb1	T:EndMA+	1.71217
S:EndMA+	Adam15	Itgb1	T:EndMA+	2.43775
S:EndMA+	Col18a1	Itgb1	T:EndMA+	3.17603
S:EndMA+	Col4a1	Itgb1	T:EndMA+	3.1114
S:EndMA+	Col4a4	Itgb1	T:EndMA+	1.56505
S:EndMA+	Col5a1	Itgb1	T:EndMA+	1.57401
S:EndMA+	Col5a2	Itgb1	T:EndMA+	1.94099
S:EndMA+	Cxcl12	Itgb1	T:EndMA+	2.15431
S:EndMA+	Fn1	Itgb1	T:EndMA+	2.23028
S:EndMA+	Hspg2	Itgb1	T:EndMA+	2.52888
S:EndMA+	Lama4	Itgb1	T:EndMA+	2.10909
S:EndMA+	Lamb1	Itgb1	T:EndMA+	1.97771
S:EndMA+	Lamc1	Itgb1	T:EndMA+	1.75078
S:EndMA+	Nid1	Itgb1	T:EndMA+	1.5493
S:EndMA+	Sema7a	Itgb1	T:EndMA+	2.08253
S:EndMA+	Tgm2	Itgb1	T:EndMA+	1.95152
S:EndMA+	Thbs1	Itgb1	T:EndMA+	1.5068
S:EndMA+	Thbs2	Itgb1	T:EndMA+	1.55402
S:EndMA+	Tnc	Itgb1	T:EndMA+	1.82477
S:EndMA+	Vcam1	Itgb1	T:EndMA+	2.65444
S:EndMA+	Adam15	Itga9	T:EndMA+	1.78706
S:EndMA+	Fn1	Itga9	T:EndMA+	1.51859
S:EndMA+	Vcam1	Itga9	T:EndMA+	1.96475
S:EndMA+	Tgfb1	Tgfbr2	T:Fibroblast	1.67416
S:EndMA+	Tfpi	F3	T:Fibroblast	1.76452
S:EndMA+	Pdgfa	Pdgfra	T:Fibroblast	3.05955
S:EndMA+	Pdgfb	Pdgfra	T:Fibroblast	2.7371
S:EndMA+	Pdgfd	Pdgfra	T:Fibroblast	2.61926
S:EndMA+	Nlgn2	Nrxn2	T:Fibroblast	1.61526
S:EndMA+	Pdgfa	Pdgfrb	T:Fibroblast	2.16478
S:EndMA+	Pdgfb	Pdgfrb	T:Fibroblast	1.85333
S:EndMA+	Pdgfd	Pdgfrb	T:Fibroblast	1.74149
S:EndMA+	Tgfb1	Tgfbr3	T:Fibroblast	1.6936
S:EndMA+	Igf2	Igf2r	T:Fibroblast	2.09061
S:EndMA+	Hspg2	Sdc1	T:Fibroblast	1.56059
S:EndMA+	Hbegf	Cd9	T:Fibroblast	1.52724
S:EndMA+	Gnas	Ptgir	T:Fibroblast	1.89797
S:EndMA+	Gnai2	Unc5b	T:Fibroblast	1.50469
S:EndMA+	Gnai2	S1pr3	T:Fibroblast	2.14714
S:EndMA+	Gnai2	Igf1r	T:Fibroblast	1.90551
S:EndMA+	Igf2	Igf1r	T:Fibroblast	1.96638
S:EndMA+	Gnai2	F2r	T:Fibroblast	1.80548
S:EndMA+	Gnai2	Adcy7	T:Fibroblast	2.02273
S:EndMA+	Gnas	Adcy7	T:Fibroblast	1.8019
S:EndMA+	Fn1	Sdc2	T:Fibroblast	2.74989
S:EndMA+	Hras	Sdc2	T:Fibroblast	2.30437
S:EndMA+	Tgfb1	Sdc2	T:Fibroblast	2.6226
S:EndMA+	Cxcl12	Ackr3	T:Fibroblast	2.48878
S:EndMA+	Col4a1	Itgav	T:Fibroblast	2.27765
S:EndMA+	Serpine1	Itgav	T:Fibroblast	2.05881
S:EndMA+	Col18a1	Itga5	T:Fibroblast	2.38821
S:EndMA+	App	Lrp1	T:Fibroblast	2.22596
S:EndMA+	Calr	Lrp1	T:Fibroblast	1.69527
S:EndMA+	Ctgf	Lrp1	T:Fibroblast	1.79176
S:EndMA+	Lrpap1	Lrp1	T:Fibroblast	1.8496
S:EndMA+	Pdgfb	Lrp1	T:Fibroblast	2.06991
S:EndMA+	Plat	Lrp1	T:Fibroblast	1.65501
S:EndMA+	Serpine1	Lrp1	T:Fibroblast	3.34237
S:EndMA+	Thbs1	Lrp1	T:Fibroblast	1.54361
S:EndMA+	Hbegf	Egfr	T:Fibroblast	1.85201
S:EndMA+	Hsp90aa1	Egfr	T:Fibroblast	1.5519
S:EndMA+	Angpt2	Tek	T:Fibroblast	1.9425
S:EndMA+	Cyr61	Itgb5	T:Fibroblast	1.75054
S:EndMA+	Serpine1	Itgb5	T:Fibroblast	2.75726
S:EndMA+	Adam15	Itgb1	T:Fibroblast	1.59346
S:EndMA+	Col18a1	Itgb1	T:Fibroblast	2.33174
S:EndMA+	Col4a1	Itgb1	T:Fibroblast	2.26712
S:EndMA+	Hspg2	Itgb1	T:Fibroblast	1.68459
S:EndMA+	Vcam1	Itgb1	T:Fibroblast	1.81015
S:EndMA+	Adam10	Axl	T:Fibroblast	2.41462
S:EndMA+	Gas6	Axl	T:Fibroblast	2.41896
S:EndMA+	Pros1	Axl	T:Fibroblast	2.28251
S:EndMA+	Sema6d	Tyrobp	T:Monocyte	5.51304
S:EndMA+	Sema6d	Trem2	T:Monocyte	3.8776
S:EndMA+	Gnai2	C5ar1	T:Monocyte	4.36625
S:EndMA+	Rps19	C5ar1	T:Monocyte	2.66299
S:EndMA+	Gnai2	Adcy7	T:Monocyte	1.6102
S:EndMA+	Fn1	Plaur	T:Monocyte	2.01568
S:EndMA+	Serpine1	Plaur	T:Monocyte	3.72697
S:EndMA+	Fn1	Itgb7	T:Monocyte	1.89689
S:EndMA+	Vcam1	Itgb7	T:Monocyte	2.34005
S:EndMA+	Dll4	Notch2	T:Monocyte	1.6118
S:EndMA+	Mfng	Notch2	T:Monocyte	1.73899
S:EndMA+	Cxcl12	Cxcr4	T:Monocyte	2.18537
S:EndMA+	Cx3cl1	Cx3cr1	T:Monocyte	2.38867
S:EndMA+	Csf1	Csf1r	T:Monocyte	3.11439
S:EndMA+	Col4a1	Itgav	T:Monocyte	1.97236
S:EndMA+	Serpine1	Itgav	T:Monocyte	1.75352
S:EndMA+	Col18a1	Itga5	T:Monocyte	2.21651
S:EndMA+	Fn1	Cd44	T:Monocyte	2.64307
S:EndMA+	Hbegf	Cd44	T:Monocyte	2.15599
S:EndMA+	Vim	Cd44	T:Monocyte	2.3798
S:EndMA+	Podxl	Sell	T:Monocyte	2.10797
S:EndMA+	Fn1	Itga4	T:Monocyte	1.72688
S:EndMA+	Vcam1	Itga4	T:Monocyte	2.19404
S:EndMA+	Cyr61	Itgb2	T:Monocyte	2.82437
S:EndMA+	Icam1	Itgb2	T:Monocyte	2.83766
S:EndMA+	Icam2	Itgb2	T:Monocyte	3.9107
S:EndMA+	Plat	Itgb2	T:Monocyte	2.15573
S:EndMA+	Vcam1	Itgb2	T:Monocyte	3.20097
S:EndMA+	Ctgf	Itgam	T:Monocyte	1.85482
S:EndMA+	Cyr61	Itgam	T:Monocyte	2.40272
S:EndMA+	Icam1	Itgam	T:Monocyte	2.4
S:EndMA+	Icam2	Itgam	T:Monocyte	3.42605
S:EndMA+	Plat	Itgam	T:Monocyte	1.75908
S:EndMA+	C3	C3ar1	T:Monocyte	1.83364
S:EndMA+	Col4a1	Cd93	T:Monocyte	1.60237
S:EndMA+	Col4a2	Cd93	T:Monocyte	1.55134
S:EndMA+	Hras	Tlr2	T:Monocyte	1.80036
S:EndMA+	B2m	Hfe	T:Monocyte	1.54403
S:EndMA+	App	Tnfrsf21	T:Monocyte	1.50661
S:EndMA+	Serpine1	Itgb5	T:Monocyte	1.82156
S:EndMA+	Cxcl12	Sdc4	T:Monocyte	2.14776
S:EndMA+	Tgm2	Sdc4	T:Monocyte	1.72597
S:EndMA+	Col18a1	Itgb1	T:Monocyte	1.59489
S:EndMA+	Col4a1	Itgb1	T:Monocyte	1.53026
S:EndMA+	Pgf	Nrp1	T:other	1.68943
S:EndMA+	Pdgfa	Pdgfra	T:other	1.98529
S:EndMA+	Pdgfb	Pdgfra	T:other	1.66284
S:EndMA+	Pdgfd	Pdgfra	T:other	1.545
S:EndMA+	Ntn1	Neo1	T:other	1.5381
S:EndMA+	Pdgfa	Pdgfrb	T:other	2.25832
S:EndMA+	Pdgfb	Pdgfrb	T:other	1.94687
S:EndMA+	Pdgfd	Pdgfrb	T:other	1.83503
S:EndMA+	Tgfb1	Eng	T:other	1.53655
S:EndMA+	Igf2	Igf2r	T:other	2.00969
S:EndMA+	Hmgb1	Sdc1	T:other	1.74486
S:EndMA+	Hspg2	Sdc1	T:other	2.25132
S:EndMA+	Hbegf	Cd9	T:other	1.76928
S:EndMA+	Gnai2	Unc5b	T:other	2.03907
S:EndMA+	Ntn1	Unc5b	T:other	1.74037
S:EndMA+	Gnai2	Igf1r	T:other	1.77956
S:EndMA+	Igf2	Igf1r	T:other	1.84043
S:EndMA+	Gnai2	F2r	T:other	1.88061
S:EndMA+	Gnai2	Adcy7	T:other	1.88687
S:EndMA+	Gnas	Adcy7	T:other	1.66604
S:EndMA+	Fn1	Sdc2	T:other	1.68999
S:EndMA+	Tgfb1	Sdc2	T:other	1.5627
S:EndMA+	Dll4	Notch2	T:other	1.58298
S:EndMA+	Mfng	Notch2	T:other	1.71017
S:EndMA+	Cxcl12	Ackr3	T:other	1.66424
S:EndMA+	Col4a1	Itgav	T:other	2.36218
S:EndMA+	Fn1	Itgav	T:other	1.56105
S:EndMA+	Serpine1	Itgav	T:other	2.14333
S:EndMA+	Col18a1	Kdr	T:other	2.69098
S:EndMA+	Col18a1	Itga5	T:other	2.53403
S:EndMA+	Fn1	Itga5	T:other	1.55728
S:EndMA+	Col18a1	Gpc4	T:other	2.2903
S:EndMA+	Cyr61	Cav1	T:other	1.7338
S:EndMA+	Hras	Cav1	T:other	1.52971
S:EndMA+	App	Lrp1	T:other	1.53969
S:EndMA+	Serpine1	Lrp1	T:other	2.6561
S:EndMA+	Hbegf	Egfr	T:other	1.61031
S:EndMA+	Angpt2	Tek	T:other	1.71699
S:EndMA+	Cyr61	Itgb5	T:other	1.72425
S:EndMA+	Serpine1	Itgb5	T:other	2.73096
S:EndMA+	Cxcl12	Sdc4	T:other	1.7934
S:EndMA+	Adam15	Itgb1	T:other	1.99844
S:EndMA+	Col18a1	Itgb1	T:other	2.73672
S:EndMA+	Col4a1	Itgb1	T:other	2.6721
S:EndMA+	Col5a2	Itgb1	T:other	1.50168
S:EndMA+	Cxcl12	Itgb1	T:other	1.715
S:EndMA+	Fn1	Itgb1	T:other	1.79097
S:EndMA+	Hspg2	Itgb1	T:other	2.08957
S:EndMA+	Lama4	Itgb1	T:other	1.66978
S:EndMA+	Lamb1	Itgb1	T:other	1.5384
S:EndMA+	Sema7a	Itgb1	T:other	1.64322
S:EndMA+	Tgm2	Itgb1	T:other	1.51221
S:EndMA+	Vcam1	Itgb1	T:other	2.21513
S:EndMA+	Pgf	Nrp1	T:SMC	1.91177
S:EndMA+	Sema3d	Nrp1	T:SMC	1.56984
S:EndMA+	Sema3f	Nrp1	T:SMC	1.60852
S:EndMA+	Mfge8	Pdgfrb	T:SMC	3.73384
S:EndMA+	Pdap1	Pdgfrb	T:SMC	3.36358
S:EndMA+	Pdgfa	Pdgfrb	T:SMC	4.66409
S:EndMA+	Pdgfb	Pdgfrb	T:SMC	4.35264
S:EndMA+	Pdgfd	Pdgfrb	T:SMC	4.2408
S:EndMA+	Lama2	Itga7	T:SMC	2.15161
S:EndMA+	Lamb1	Itga7	T:SMC	2.89209
S:EndMA+	Lamc1	Itga7	T:SMC	2.66216
S:EndMA+	Tnc	Itga7	T:SMC	2.72715
S:EndMA+	Igf2	Igf2r	T:SMC	2.02227
S:EndMA+	Hmgb1	Sdc1	T:SMC	1.80219
S:EndMA+	Hspg2	Sdc1	T:SMC	2.30865
S:EndMA+	Gnas	Ptgir	T:SMC	2.10086
S:EndMA+	Gnai2	Unc5b	T:SMC	1.71674
S:EndMA+	Gnai2	S1pr3	T:SMC	3.26317
S:EndMA+	Fn1	Itga8	T:SMC	1.78249
S:EndMA+	Fn1	Sdc2	T:SMC	1.59504
S:EndMA+	Edn1	Ednrb	T:SMC	2.54006
S:EndMA+	Gnai2	Ednrb	T:SMC	2.21689
S:EndMA+	Edn1	Ednra	T:SMC	3.2348
S:EndMA+	Gnai2	Ednra	T:SMC	2.19063
S:EndMA+	Dll1	Notch3	T:SMC	3.64156
S:EndMA+	Dll4	Notch3	T:SMC	3.8906
S:EndMA+	Jag1	Notch3	T:SMC	3.60703
S:EndMA+	Thbs2	Notch3	T:SMC	3.07348
S:EndMA+	Col4a1	Itgav	T:SMC	2.18544
S:EndMA+	Serpine1	Itgav	T:SMC	1.96659
S:EndMA+	Col4a1	Itga1	T:SMC	3.1662
S:EndMA+	Col4a4	Itga1	T:SMC	1.63285
S:EndMA+	Col5a1	Itga1	T:SMC	1.61981
S:EndMA+	Col5a2	Itga1	T:SMC	2.06078
S:EndMA+	Lamb1	Itga1	T:SMC	2.02951
S:EndMA+	Lamc1	Itga1	T:SMC	1.79658
S:EndMA+	Sema7a	Itga1	T:SMC	2.17333
S:EndMA+	App	Tnfrsf21	T:SMC	2.60661
S:EndMA+	Cyr61	Cav1	T:SMC	1.64046
S:EndMA+	Serpine1	Lrp1	T:SMC	1.72661
S:EndMA+	Serpine1	Itgb5	T:SMC	2.26178
S:EndMA+	Adam17	Notch1	T:SMC	1.54059
S:EndMA+	Dll1	Notch1	T:SMC	1.64721
S:EndMA+	Dll4	Notch1	T:SMC	1.87125
S:EndMA+	Jag1	Notch1	T:SMC	1.61967
S:EndMA+	Mfng	Notch1	T:SMC	1.99643
S:EndMA+	Adam12	Itgb1	T:SMC	1.95137
S:EndMA+	Adam15	Itgb1	T:SMC	2.67694
S:EndMA+	Adam17	Itgb1	T:SMC	1.59167
S:EndMA+	Col18a1	Itgb1	T:SMC	3.41523
S:EndMA+	Col4a1	Itgb1	T:SMC	3.3506
S:EndMA+	Col4a4	Itgb1	T:SMC	1.80425
S:EndMA+	Col5a1	Itgb1	T:SMC	1.81321
S:EndMA+	Col5a2	Itgb1	T:SMC	2.18018
S:EndMA+	Col6a3	Itgb1	T:SMC	1.57878
S:EndMA+	Cxcl12	Itgb1	T:SMC	2.39351
S:EndMA+	Fn1	Itgb1	T:SMC	2.46947
S:EndMA+	Hspg2	Itgb1	T:SMC	2.76808
S:EndMA+	Lama4	Itgb1	T:SMC	2.34828
S:EndMA+	Lamb1	Itgb1	T:SMC	2.21691
S:EndMA+	Lamc1	Itgb1	T:SMC	1.98997
S:EndMA+	Mdk	Itgb1	T:SMC	1.56976
S:EndMA+	Nid1	Itgb1	T:SMC	1.7885
S:EndMA+	Sema7a	Itgb1	T:SMC	2.32173
S:EndMA+	Tgm2	Itgb1	T:SMC	2.19071
S:EndMA+	Thbs1	Itgb1	T:SMC	1.74599
S:EndMA+	Thbs2	Itgb1	T:SMC	1.79322
S:EndMA+	Tnc	Itgb1	T:SMC	2.06397
S:EndMA+	Vcam1	Itgb1	T:SMC	2.89364
S:EndMA+	Tslp	Il7r	T:T-cell	2.78207
S:EndMA+	Lamb2	Rpsa	T:T-cell	2.23844
S:EndMA+	Il15	Il2rb	T:T-cell	2.42992
S:EndMA+	Icam1	Itgal	T:T-cell	1.75343
S:EndMA+	Icam2	Itgal	T:T-cell	2.76747
S:EndMA+	Icam1	Il2rg	T:T-cell	1.9106
S:EndMA+	Il15	Il2rg	T:T-cell	2.00761
S:EndMA+	Hbegf	Cd82	T:T-cell	1.82866
S:EndMA+	Gnai2	S1pr4	T:T-cell	2.99746
S:EndMA+	Gnai2	S1pr1	T:T-cell	2.61477
S:EndMA+	Pdgfb	S1pr1	T:T-cell	2.26062
S:EndMA+	Fn1	Itgb7	T:T-cell	2.66132
S:EndMA+	Vcam1	Itgb7	T:T-cell	3.10448
S:EndMA+	Cxcl16	Cxcr6	T:T-cell	1.69995
S:EndMA+	Cd34	Sell	T:T-cell	2.35118
S:EndMA+	Podxl	Sell	T:T-cell	3.04068
S:EndMA+	Fn1	Itga4	T:T-cell	1.90799
S:EndMA+	Tgm2	Itga4	T:T-cell	1.63023
S:EndMA+	Vcam1	Itga4	T:T-cell	2.37515
S:EndMA+	Cyr61	Itgb2	T:T-cell	1.84172
S:EndMA+	Icam1	Itgb2	T:T-cell	1.855
S:EndMA+	Icam2	Itgb2	T:T-cell	2.92805
S:EndMA+	Vcam1	Itgb2	T:T-cell	2.21831
S:EndMA+	B2m	Klrd1	T:T-cell	3.24583
S:EndMA+	B2m	Cd3g	T:T-cell	3.84071
S:EndMA+	B2m	Cd3d	T:T-cell	3.94531
S:EndMA+	B2m	Cd247	T:T-cell	2.59667
S:EndMA+	Col18a1	Itgb1	T:T-cell	1.74538
S:EndMA+	Col4a1	Itgb1	T:T-cell	1.68075
S:Fibroblast	Thbs2	Cd47	T:B-cell	1.54092
S:Fibroblast	Lama2	Rpsa	T:B-cell	2.27968
S:Fibroblast	Lamb2	Rpsa	T:B-cell	2.08656
S:Fibroblast	Icam1	Il2rg	T:B-cell	2.15077
S:Fibroblast	Serpine1	Plaur	T:B-cell	1.88212
S:Fibroblast	Vcam1	Itgb7	T:B-cell	1.96682
S:Fibroblast	Thbs2	Itga4	T:B-cell	2.12104
S:Fibroblast	Vcam1	Itga4	T:B-cell	2.02069
S:Fibroblast	Vcan	Itga4	T:B-cell	1.62241
S:Fibroblast	Fn1	Cd79a	T:B-cell	3.72578
S:Fibroblast	Cd34	Sell	T:B-cell	4.22806
S:Fibroblast	Cfh	Sell	T:B-cell	3.17036
S:Fibroblast	Vcan	Sell	T:B-cell	2.65321
S:Fibroblast	C3	Cd19	T:B-cell	3.68859
S:Fibroblast	C3	Cr1l	T:B-cell	1.96618
S:Fibroblast	Timp3	Kdr	T:EndMA-	3.31672
S:Fibroblast	Tgfb3	Acvrl1	T:EndMA-	1.55292
S:Fibroblast	Sfrp1	Fzd6	T:EndMA-	1.97363
S:Fibroblast	Sema3c	Plxnd1	T:EndMA-	2.49045
S:Fibroblast	Rarres2	Ccrl2	T:EndMA-	2.0837
S:Fibroblast	Ptn	Ptprb	T:EndMA-	1.60552
S:Fibroblast	Psen1	Notch4	T:EndMA-	1.62925
S:Fibroblast	Pgf	Nrp2	T:EndMA-	2.65478
S:Fibroblast	Sema3c	Nrp2	T:EndMA-	2.74572
S:Fibroblast	Pgf	Flt1	T:EndMA-	4.12164
S:Fibroblast	Ngf	Maged1	T:EndMA-	1.51118
S:Fibroblast	Ngf	Kidins220	T:EndMA-	1.9081
S:Fibroblast	Lpl	Gpihbp1	T:EndMA-	5.34998
S:Fibroblast	Inhba	Eng	T:EndMA-	2.24027
S:Fibroblast	Tgfb1	Eng	T:EndMA-	2.04015
S:Fibroblast	Tgfb2	Eng	T:EndMA-	2.64646
S:Fibroblast	Tgfb3	Eng	T:EndMA-	2.57387
S:Fibroblast	Ntn1	Unc5b	T:EndMA-	1.90891
S:Fibroblast	Gnai2	S1pr1	T:EndMA-	1.75222
S:Fibroblast	Fgf2	Nrp1	T:EndMA-	2.83568
S:Fibroblast	Pgf	Nrp1	T:EndMA-	3.51728
S:Fibroblast	Sema3c	Nrp1	T:EndMA-	3.29723
S:Fibroblast	Igfbp4	Lrp6	T:EndMA-	2.24373
S:Fibroblast	Col6a1	Itga6	T:EndMA-	3.40938
S:Fibroblast	Lama2	Itga6	T:EndMA-	3.27014
S:Fibroblast	Lama4	Itga6	T:EndMA-	2.82172
S:Fibroblast	Lamb1	Itga6	T:EndMA-	3.13608
S:Fibroblast	Lamc1	Itga6	T:EndMA-	3.6999
S:Fibroblast	Thbs1	Itga6	T:EndMA-	1.63245
S:Fibroblast	Thbs2	Itga6	T:EndMA-	2.7205
S:Fibroblast	Col1a1	Itga1	T:EndMA-	1.54047
S:Fibroblast	Col1a2	Itga1	T:EndMA-	1.9523
S:Fibroblast	Col4a1	Itga1	T:EndMA-	2.19223
S:Fibroblast	Col4a3	Itga1	T:EndMA-	1.99396
S:Fibroblast	Col4a4	Itga1	T:EndMA-	2.2436
S:Fibroblast	Col4a5	Itga1	T:EndMA-	1.83807
S:Fibroblast	Col5a1	Itga1	T:EndMA-	2.15638
S:Fibroblast	Col5a2	Itga1	T:EndMA-	1.72487
S:Fibroblast	Col6a1	Itga1	T:EndMA-	2.80519
S:Fibroblast	Col6a2	Itga1	T:EndMA-	2.73198
S:Fibroblast	Col6a3	Itga1	T:EndMA-	2.50644
S:Fibroblast	Col8a1	Itga1	T:EndMA-	1.77653
S:Fibroblast	Lama2	Itga1	T:EndMA-	2.58894
S:Fibroblast	Lamb1	Itga1	T:EndMA-	2.52589
S:Fibroblast	Lamc1	Itga1	T:EndMA-	3.0807
S:Fibroblast	Col1a1	Cd36	T:EndMA-	3.47897
S:Fibroblast	Col1a2	Cd36	T:EndMA-	3.87079
S:Fibroblast	Thbs1	Cd36	T:EndMA-	3.58776
S:Fibroblast	Fbn1	Itga5	T:EndMA-	1.7211
S:Fibroblast	Col1a1	Cd93	T:EndMA-	2.07556
S:Fibroblast	Col1a2	Cd93	T:EndMA-	2.49539
S:Fibroblast	Col4a1	Cd93	T:EndMA-	2.83231
S:Fibroblast	Col4a2	Cd93	T:EndMA-	2.43865
S:Fibroblast	C3	Cd81	T:EndMA-	3.00355
S:Fibroblast	C3	Cr1l	T:EndMA-	2.43765
S:Fibroblast	C4b	Cr1l	T:EndMA-	1.52266
S:Fibroblast	Cd55	Cr1l	T:EndMA-	1.58495
S:Fibroblast	Bmp4	Bmpr2	T:EndMA-	2.14124
S:Fibroblast	App	Cav1	T:EndMA-	3.38004
S:Fibroblast	Cyr61	Cav1	T:EndMA-	4.76673
S:Fibroblast	Gnai2	Cav1	T:EndMA-	2.76138
S:Fibroblast	Hras	Cav1	T:EndMA-	4.06727
S:Fibroblast	Icam1	Cav1	T:EndMA-	3.90528
S:Fibroblast	Tgfb1	Cav1	T:EndMA-	3.05924
S:Fibroblast	Anxa1	Dysf	T:EndMA-	1.57557
S:Fibroblast	Angptl2	Tie1	T:EndMA-	3.3607
S:Fibroblast	Angptl4	Tie1	T:EndMA-	2.60143
S:Fibroblast	Angptl1	Tek	T:EndMA-	2.10644
S:Fibroblast	Adm	Ramp2	T:EndMA-	2.6762
S:Fibroblast	Adm	Calcrl	T:EndMA-	2.01618
S:Fibroblast	Adam17	Notch1	T:EndMA-	1.74501
S:Fibroblast	Mfap2	Notch1	T:EndMA-	1.63777
S:Fibroblast	Mfap5	Notch1	T:EndMA-	2.94706
S:Fibroblast	Psen1	Notch1	T:EndMA-	1.79235
S:Fibroblast	Col1a1	Itgb1	T:EndMA-	1.64721
S:Fibroblast	Col1a2	Itgb1	T:EndMA-	2.06103
S:Fibroblast	Col3a1	Itgb1	T:EndMA-	2.24011
S:Fibroblast	Col4a1	Itgb1	T:EndMA-	2.28796
S:Fibroblast	Col4a3	Itgb1	T:EndMA-	2.0847
S:Fibroblast	Col4a4	Itgb1	T:EndMA-	2.32633
S:Fibroblast	Col4a5	Itgb1	T:EndMA-	1.92581
S:Fibroblast	Col5a1	Itgb1	T:EndMA-	2.26112
S:Fibroblast	Col5a2	Itgb1	T:EndMA-	1.75561
S:Fibroblast	Col6a1	Itgb1	T:EndMA-	2.89993
S:Fibroblast	Col6a2	Itgb1	T:EndMA-	2.82571
S:Fibroblast	Col6a3	Itgb1	T:EndMA-	2.60318
S:Fibroblast	Fbln1	Itgb1	T:EndMA-	2.06773
S:Fibroblast	Fbn1	Itgb1	T:EndMA-	2.35244
S:Fibroblast	Hspg2	Itgb1	T:EndMA-	2.47496
S:Fibroblast	Lama2	Itgb1	T:EndMA-	2.70568
S:Fibroblast	Lama4	Itgb1	T:EndMA-	2.22626
S:Fibroblast	Lamb1	Itgb1	T:EndMA-	2.62463
S:Fibroblast	Lamc1	Itgb1	T:EndMA-	3.18544
S:Fibroblast	Nid1	Itgb1	T:EndMA-	2.95696
S:Fibroblast	Thbs2	Itgb1	T:EndMA-	2.17104
S:Fibroblast	Timp2	Itgb1	T:EndMA-	2.15233
S:Fibroblast	Vcam1	Itgb1	T:EndMA-	2.05169
S:Fibroblast	Vcan	Itgb1	T:EndMA-	1.70841
S:Fibroblast	Tnfsf12	Tnfrsf12a	T:EndMA+	1.53672
S:Fibroblast	Timp3	Kdr	T:EndMA+	2.20328
S:Fibroblast	Sfrp1	Fzd6	T:EndMA+	1.87778
S:Fibroblast	Sema3c	Plxnd1	T:EndMA+	2.30823
S:Fibroblast	Rarres2	Cmklr1	T:EndMA+	2.25397
S:Fibroblast	Rarres2	Ccrl2	T:EndMA+	2.06365
S:Fibroblast	Psen1	Notch4	T:EndMA+	1.52659
S:Fibroblast	Thbs2	Notch3	T:EndMA+	1.63291
S:Fibroblast	Pgf	Nrp2	T:EndMA+	2.37638
S:Fibroblast	Sema3c	Nrp2	T:EndMA+	2.46732
S:Fibroblast	Pgf	Flt1	T:EndMA+	3.06555
S:Fibroblast	Ngf	Maged1	T:EndMA+	1.81323
S:Fibroblast	Ngf	Kidins220	T:EndMA+	1.87745
S:Fibroblast	Lpl	Gpihbp1	T:EndMA+	3.09844
S:Fibroblast	Lama2	Itgb4	T:EndMA+	2.07457
S:Fibroblast	Lamb1	Itgb4	T:EndMA+	2.04851
S:Fibroblast	Lamc1	Itgb4	T:EndMA+	2.59033
S:Fibroblast	Inhba	Eng	T:EndMA+	1.52503
S:Fibroblast	Tgfb2	Eng	T:EndMA+	1.93122
S:Fibroblast	Tgfb3	Eng	T:EndMA+	1.85863
S:Fibroblast	Ntn1	Unc5b	T:EndMA+	1.74761
S:Fibroblast	Gnai2	S1pr1	T:EndMA+	1.57483
S:Fibroblast	Serpine1	Plaur	T:EndMA+	1.53523
S:Fibroblast	Fgf2	Nrp1	T:EndMA+	1.83903
S:Fibroblast	Pgf	Nrp1	T:EndMA+	2.52062
S:Fibroblast	Sema3c	Nrp1	T:EndMA+	2.30057
S:Fibroblast	Hspg2	Sdc1	T:EndMA+	1.91247
S:Fibroblast	Lpl	Sdc1	T:EndMA+	2.43763
S:Fibroblast	Igfbp4	Lrp6	T:EndMA+	2.19935
S:Fibroblast	Col6a1	Itga6	T:EndMA+	3.09556
S:Fibroblast	Lama2	Itga6	T:EndMA+	2.95631
S:Fibroblast	Lama4	Itga6	T:EndMA+	2.50789
S:Fibroblast	Lamb1	Itga6	T:EndMA+	2.82226
S:Fibroblast	Lamc1	Itga6	T:EndMA+	3.38607
S:Fibroblast	Thbs2	Itga6	T:EndMA+	2.40667
S:Fibroblast	Col4a1	Itgav	T:EndMA+	1.52357
S:Fibroblast	Col4a4	Itgav	T:EndMA+	1.68894
S:Fibroblast	Fbn1	Itgav	T:EndMA+	2.06704
S:Fibroblast	Lama4	Itgav	T:EndMA+	1.53986
S:Fibroblast	Lamb1	Itgav	T:EndMA+	1.86923
S:Fibroblast	Lamc1	Itgav	T:EndMA+	2.41404
S:Fibroblast	Nid1	Itgav	T:EndMA+	1.81256
S:Fibroblast	Col1a2	Itga1	T:EndMA+	1.57574
S:Fibroblast	Col4a1	Itga1	T:EndMA+	1.81567
S:Fibroblast	Col4a3	Itga1	T:EndMA+	1.6174
S:Fibroblast	Col4a4	Itga1	T:EndMA+	1.86704
S:Fibroblast	Col5a1	Itga1	T:EndMA+	1.77982
S:Fibroblast	Col6a1	Itga1	T:EndMA+	2.42863
S:Fibroblast	Col6a2	Itga1	T:EndMA+	2.35542
S:Fibroblast	Col6a3	Itga1	T:EndMA+	2.12988
S:Fibroblast	Lama2	Itga1	T:EndMA+	2.21238
S:Fibroblast	Lamb1	Itga1	T:EndMA+	2.14933
S:Fibroblast	Lamc1	Itga1	T:EndMA+	2.70414
S:Fibroblast	Col1a1	Cd36	T:EndMA+	1.50431
S:Fibroblast	Col1a2	Cd36	T:EndMA+	1.89613
S:Fibroblast	Thbs1	Cd36	T:EndMA+	1.6131
S:Fibroblast	Fbn1	Itga5	T:EndMA+	1.92818
S:Fibroblast	Col1a1	Cd93	T:EndMA+	1.6411
S:Fibroblast	Col1a2	Cd93	T:EndMA+	2.06093
S:Fibroblast	Col4a1	Cd93	T:EndMA+	2.39785
S:Fibroblast	Col4a2	Cd93	T:EndMA+	2.00419
S:Fibroblast	Cd34	Selp	T:EndMA+	2.03887
S:Fibroblast	Serping1	Selp	T:EndMA+	2.65556
S:Fibroblast	C3	Cd81	T:EndMA+	2.37832
S:Fibroblast	C3	Cr1l	T:EndMA+	1.89502
S:Fibroblast	Bmp4	Bmpr2	T:EndMA+	2.21643
S:Fibroblast	Rgma	Bmpr2	T:EndMA+	1.57269
S:Fibroblast	Rgmb	Bmpr2	T:EndMA+	1.56856
S:Fibroblast	Bmp4	Acvr1	T:EndMA+	1.80568
S:Fibroblast	Igf1	Insr	T:EndMA+	1.56269
S:Fibroblast	App	Cav1	T:EndMA+	2.16695
S:Fibroblast	Cyr61	Cav1	T:EndMA+	3.55364
S:Fibroblast	Gnai2	Cav1	T:EndMA+	1.54828
S:Fibroblast	Hras	Cav1	T:EndMA+	2.85418
S:Fibroblast	Icam1	Cav1	T:EndMA+	2.69218
S:Fibroblast	Tgfb1	Cav1	T:EndMA+	1.84614
S:Fibroblast	Anxa1	Dysf	T:EndMA+	1.57373
S:Fibroblast	Angptl2	Tie1	T:EndMA+	2.70742
S:Fibroblast	Angptl4	Tie1	T:EndMA+	1.94816
S:Fibroblast	Angptl1	Tek	T:EndMA+	1.71106
S:Fibroblast	Adm	Ramp2	T:EndMA+	2.20888
S:Fibroblast	Adm	Gpr182	T:EndMA+	1.65569
S:Fibroblast	Adm	Calcrl	T:EndMA+	1.83515
S:Fibroblast	Lama2	Itga3	T:EndMA+	2.05255
S:Fibroblast	Lama4	Itga3	T:EndMA+	1.69513
S:Fibroblast	Lamb1	Itga3	T:EndMA+	1.9935
S:Fibroblast	Lamc1	Itga3	T:EndMA+	2.53731
S:Fibroblast	Nid1	Itga3	T:EndMA+	2.17483
S:Fibroblast	Adam17	Notch1	T:EndMA+	1.52353
S:Fibroblast	Mfap5	Notch1	T:EndMA+	2.72558
S:Fibroblast	Psen1	Notch1	T:EndMA+	1.57087
S:Fibroblast	Cyr61	Itgb3	T:EndMA+	1.68275
S:Fibroblast	Fbln2	Itgb3	T:EndMA+	1.719
S:Fibroblast	Fbn1	Itgb3	T:EndMA+	2.18235
S:Fibroblast	Nid1	Itgb3	T:EndMA+	2.21988
S:Fibroblast	Adam9	Itgb1	T:EndMA+	1.512
S:Fibroblast	Col1a1	Itgb1	T:EndMA+	1.73046
S:Fibroblast	Col1a2	Itgb1	T:EndMA+	2.14429
S:Fibroblast	Col3a1	Itgb1	T:EndMA+	2.32336
S:Fibroblast	Col4a1	Itgb1	T:EndMA+	2.37122
S:Fibroblast	Col4a3	Itgb1	T:EndMA+	2.16795
S:Fibroblast	Col4a4	Itgb1	T:EndMA+	2.40959
S:Fibroblast	Col4a5	Itgb1	T:EndMA+	2.00906
S:Fibroblast	Col5a1	Itgb1	T:EndMA+	2.34437
S:Fibroblast	Col5a2	Itgb1	T:EndMA+	1.83886
S:Fibroblast	Col6a1	Itgb1	T:EndMA+	2.98318
S:Fibroblast	Col6a2	Itgb1	T:EndMA+	2.90897
S:Fibroblast	Col6a3	Itgb1	T:EndMA+	2.68643
S:Fibroblast	Fbln1	Itgb1	T:EndMA+	2.15099
S:Fibroblast	Fbn1	Itgb1	T:EndMA+	2.43569
S:Fibroblast	Hspg2	Itgb1	T:EndMA+	2.55822
S:Fibroblast	Lama2	Itgb1	T:EndMA+	2.78893
S:Fibroblast	Lama4	Itgb1	T:EndMA+	2.30951
S:Fibroblast	Lamb1	Itgb1	T:EndMA+	2.70788
S:Fibroblast	Lamc1	Itgb1	T:EndMA+	3.26869
S:Fibroblast	Nid1	Itgb1	T:EndMA+	3.04021
S:Fibroblast	Thbs2	Itgb1	T:EndMA+	2.25429
S:Fibroblast	Timp2	Itgb1	T:EndMA+	2.23558
S:Fibroblast	Vcam1	Itgb1	T:EndMA+	2.13495
S:Fibroblast	Vcan	Itgb1	T:EndMA+	1.79166
S:Fibroblast	Thbs2	Cd47	T:Fibroblast	1.63987
S:Fibroblast	Tgfb2	Tgfbr2	T:Fibroblast	1.83308
S:Fibroblast	Tgfb3	Tgfbr2	T:Fibroblast	1.66148
S:Fibroblast	Tfpi	F3	T:Fibroblast	1.73607
S:Fibroblast	Sfrp1	Fzd2	T:Fibroblast	1.70866
S:Fibroblast	Rarres2	Cmklr1	T:Fibroblast	2.59533
S:Fibroblast	Ngf	Maged1	T:Fibroblast	2.1591
S:Fibroblast	Myoc	Fzd1	T:Fibroblast	1.53002
S:Fibroblast	Tgfb2	Tgfbr3	T:Fibroblast	1.94952
S:Fibroblast	Gnas	Ptgir	T:Fibroblast	1.54019
S:Fibroblast	Fgf2	Sdc2	T:Fibroblast	2.58508
S:Fibroblast	Hras	Sdc2	T:Fibroblast	1.97624
S:Fibroblast	Mmp2	Sdc2	T:Fibroblast	3.48973
S:Fibroblast	Tgfb1	Sdc2	T:Fibroblast	1.5922
S:Fibroblast	Pgf	Nrp1	T:Fibroblast	1.56856
S:Fibroblast	Fgf2	Fgfr1	T:Fibroblast	2.05756
S:Fibroblast	Hspg2	Sdc1	T:Fibroblast	1.58993
S:Fibroblast	Lpl	Sdc1	T:Fibroblast	2.11508
S:Fibroblast	Igfbp4	Lrp6	T:Fibroblast	2.37843
S:Fibroblast	Col4a1	Itgav	T:Fibroblast	1.53746
S:Fibroblast	Col4a4	Itgav	T:Fibroblast	1.70283
S:Fibroblast	Fbn1	Itgav	T:Fibroblast	2.08094
S:Fibroblast	Lama4	Itgav	T:Fibroblast	1.55376
S:Fibroblast	Lamb1	Itgav	T:Fibroblast	1.88313
S:Fibroblast	Lamc1	Itgav	T:Fibroblast	2.42794
S:Fibroblast	Nid1	Itgav	T:Fibroblast	1.82646
S:Fibroblast	Col3a1	Ddr2	T:Fibroblast	1.83416
S:Fibroblast	Fbn1	Itga5	T:Fibroblast	1.63887
S:Fibroblast	C3	Cd81	T:Fibroblast	2.46073
S:Fibroblast	C3	Cr1l	T:Fibroblast	1.86354
S:Fibroblast	Bmp4	Bmpr2	T:Fibroblast	1.90372
S:Fibroblast	Bmp4	Bmpr1a	T:Fibroblast	2.09381
S:Fibroblast	App	Lrp1	T:Fibroblast	1.81121
S:Fibroblast	C3	Lrp1	T:Fibroblast	2.23392
S:Fibroblast	Calr	Lrp1	T:Fibroblast	1.71872
S:Fibroblast	Ctgf	Lrp1	T:Fibroblast	1.82484
S:Fibroblast	Lpl	Lrp1	T:Fibroblast	3.25618
S:Fibroblast	Lrpap1	Lrp1	T:Fibroblast	1.96685
S:Fibroblast	Plat	Lrp1	T:Fibroblast	2.06079
S:Fibroblast	Serpine1	Lrp1	T:Fibroblast	2.15031
S:Fibroblast	Serpine2	Lrp1	T:Fibroblast	2.51501
S:Fibroblast	Dcn	Egfr	T:Fibroblast	3.27033
S:Fibroblast	Hsp90aa1	Egfr	T:Fibroblast	1.51652
S:Fibroblast	Adm	Ramp2	T:Fibroblast	1.80179
S:Fibroblast	Adm	Calcrl	T:Fibroblast	1.60568
S:Fibroblast	Cyr61	Itgb5	T:Fibroblast	1.91778
S:Fibroblast	Serpine1	Itgb5	T:Fibroblast	1.5652
S:Fibroblast	Col4a1	Itgb1	T:Fibroblast	1.52693
S:Fibroblast	Col4a4	Itgb1	T:Fibroblast	1.5653
S:Fibroblast	Col5a1	Itgb1	T:Fibroblast	1.50008
S:Fibroblast	Col6a1	Itgb1	T:Fibroblast	2.13889
S:Fibroblast	Col6a2	Itgb1	T:Fibroblast	2.06468
S:Fibroblast	Col6a3	Itgb1	T:Fibroblast	1.84215
S:Fibroblast	Fbn1	Itgb1	T:Fibroblast	1.5914
S:Fibroblast	Hspg2	Itgb1	T:Fibroblast	1.71393
S:Fibroblast	Lama2	Itgb1	T:Fibroblast	1.94465
S:Fibroblast	Lamb1	Itgb1	T:Fibroblast	1.8636
S:Fibroblast	Lamc1	Itgb1	T:Fibroblast	2.42441
S:Fibroblast	Nid1	Itgb1	T:Fibroblast	2.19593
S:Fibroblast	Gas6	Axl	T:Fibroblast	2.61893
S:Fibroblast	Pros1	Axl	T:Fibroblast	1.988
S:Fibroblast	Tgfb2	Tgfbr1	T:Monocyte	1.57935
S:Fibroblast	Rarres2	Ccrl2	T:Monocyte	3.68607
S:Fibroblast	Gnai2	C5ar1	T:Monocyte	2.94273
S:Fibroblast	Rps19	C5ar1	T:Monocyte	2.66866
S:Fibroblast	Serpine1	Plaur	T:Monocyte	2.5349
S:Fibroblast	Vcam1	Itgb7	T:Monocyte	1.82056
S:Fibroblast	Thbs2	Itga4	T:Monocyte	1.77489
S:Fibroblast	Vcam1	Itga4	T:Monocyte	1.67455
S:Fibroblast	Fgf2	Sdc4	T:Monocyte	1.61791
S:Fibroblast	Csf1	Csf1r	T:Monocyte	3.3968
S:Fibroblast	Col6a1	Itga6	T:Monocyte	2.00762
S:Fibroblast	Lama2	Itga6	T:Monocyte	1.86837
S:Fibroblast	Lamb1	Itga6	T:Monocyte	1.73432
S:Fibroblast	Lamc1	Itga6	T:Monocyte	2.29813
S:Fibroblast	Fbn1	Itgav	T:Monocyte	1.77565
S:Fibroblast	Lamb1	Itgav	T:Monocyte	1.57784
S:Fibroblast	Lamc1	Itgav	T:Monocyte	2.12265
S:Fibroblast	Nid1	Itgav	T:Monocyte	1.52117
S:Fibroblast	Col14a1	Cd44	T:Monocyte	1.90644
S:Fibroblast	Col1a1	Cd44	T:Monocyte	2.16526
S:Fibroblast	Col1a2	Cd44	T:Monocyte	2.57808
S:Fibroblast	Fgf2	Cd44	T:Monocyte	1.81526
S:Fibroblast	Vcan	Cd44	T:Monocyte	2.34445
S:Fibroblast	Vim	Cd44	T:Monocyte	1.59669
S:Fibroblast	Cd34	Sell	T:Monocyte	2.68794
S:Fibroblast	Cfh	Sell	T:Monocyte	1.63023
S:Fibroblast	C3	Itgb2	T:Monocyte	3.52764
S:Fibroblast	Cyr61	Itgb2	T:Monocyte	2.99161
S:Fibroblast	Icam1	Itgb2	T:Monocyte	2.51616
S:Fibroblast	Plat	Itgb2	T:Monocyte	2.56151
S:Fibroblast	Vcam1	Itgb2	T:Monocyte	2.68148
S:Fibroblast	C3	Itgam	T:Monocyte	3.13998
S:Fibroblast	Cfh	Itgam	T:Monocyte	2.55068
S:Fibroblast	Ctgf	Itgam	T:Monocyte	1.88791
S:Fibroblast	Cyr61	Itgam	T:Monocyte	2.56996
S:Fibroblast	Icam1	Itgam	T:Monocyte	2.0785
S:Fibroblast	Plat	Itgam	T:Monocyte	2.16485
S:Fibroblast	Spon2	Itgam	T:Monocyte	3.08871
S:Fibroblast	C3	C3ar1	T:Monocyte	3.92864
S:Fibroblast	C4b	C3ar1	T:Monocyte	2.73965
S:Fibroblast	C3	Cr1l	T:Monocyte	1.68398
S:Fibroblast	Bgn	Tlr2	T:Monocyte	2.9874
S:Fibroblast	Vcan	Tlr2	T:Monocyte	2.35726
S:Fibroblast	Lamc1	Itgb1	T:Monocyte	1.68755
S:Fibroblast	Tnfsf12	Tnfrsf12a	T:other	1.91543
S:Fibroblast	Sfrp1	Fzd2	T:other	1.79242
S:Fibroblast	Ntn1	Neo1	T:other	1.69369
S:Fibroblast	Rgma	Neo1	T:other	1.67033
S:Fibroblast	Rgmb	Neo1	T:other	1.5392
S:Fibroblast	Nid1	Ptprf	T:other	1.77662
S:Fibroblast	Ngf	Maged1	T:other	2.59608
S:Fibroblast	Ngf	Kidins220	T:other	1.88903
S:Fibroblast	Myoc	Fzd1	T:other	1.60988
S:Fibroblast	Lpl	Gpihbp1	T:other	2.56102
S:Fibroblast	Ntn1	Unc5b	T:other	1.89595
S:Fibroblast	Fgf2	Sdc2	T:other	1.52517
S:Fibroblast	Mmp2	Sdc2	T:other	2.42982
S:Fibroblast	Pgf	Nrp1	T:other	1.90369
S:Fibroblast	Sema3c	Nrp1	T:other	1.68364
S:Fibroblast	Fgf2	Fgfr1	T:other	1.56762
S:Fibroblast	Fgf2	Sdc1	T:other	1.72091
S:Fibroblast	Hspg2	Sdc1	T:other	2.28066
S:Fibroblast	Lpl	Sdc1	T:other	2.80581
S:Fibroblast	Igfbp4	Lrp6	T:other	2.38163
S:Fibroblast	Col4a1	Itgav	T:other	1.62199
S:Fibroblast	Col4a4	Itgav	T:other	1.78736
S:Fibroblast	Fbn1	Itgav	T:other	2.16546
S:Fibroblast	Lama4	Itgav	T:other	1.63829
S:Fibroblast	Lamb1	Itgav	T:other	1.96765
S:Fibroblast	Lamc1	Itgav	T:other	2.51247
S:Fibroblast	Nid1	Itgav	T:other	1.91098
S:Fibroblast	Fbn1	Itga5	T:other	1.78469
S:Fibroblast	C3	Cd81	T:other	2.43114
S:Fibroblast	C3	Cr1l	T:other	1.98195
S:Fibroblast	Bmp4	Bmpr2	T:other	1.93319
S:Fibroblast	Bmp4	Bmpr1a	T:other	2.01046
S:Fibroblast	Bmp4	Acvr1	T:other	1.87188
S:Fibroblast	Tgfb2	Acvr1	T:other	1.50328
S:Fibroblast	Cyr61	Cav1	T:other	1.90104
S:Fibroblast	C3	Lrp1	T:other	1.54765
S:Fibroblast	Lpl	Lrp1	T:other	2.56991
S:Fibroblast	Serpine2	Lrp1	T:other	1.82874
S:Fibroblast	Dcn	Egfr	T:other	3.02864
S:Fibroblast	Adm	Ramp2	T:other	1.56931
S:Fibroblast	Cyr61	Itgb5	T:other	1.89149
S:Fibroblast	Serpine1	Itgb5	T:other	1.5389
S:Fibroblast	Col1a2	Itgb1	T:other	1.70498
S:Fibroblast	Col3a1	Itgb1	T:other	1.88406
S:Fibroblast	Col4a1	Itgb1	T:other	1.93191
S:Fibroblast	Col4a3	Itgb1	T:other	1.72864
S:Fibroblast	Col4a4	Itgb1	T:other	1.97028
S:Fibroblast	Col4a5	Itgb1	T:other	1.56975
S:Fibroblast	Col5a1	Itgb1	T:other	1.90506
S:Fibroblast	Col6a1	Itgb1	T:other	2.54387
S:Fibroblast	Col6a2	Itgb1	T:other	2.46966
S:Fibroblast	Col6a3	Itgb1	T:other	2.24713
S:Fibroblast	Fbln1	Itgb1	T:other	1.71168
S:Fibroblast	Fbn1	Itgb1	T:other	1.99638
S:Fibroblast	Hspg2	Itgb1	T:other	2.11891
S:Fibroblast	Lama2	Itgb1	T:other	2.34963
S:Fibroblast	Lama4	Itgb1	T:other	1.87021
S:Fibroblast	Lamb1	Itgb1	T:other	2.26857
S:Fibroblast	Lamc1	Itgb1	T:other	2.82939
S:Fibroblast	Nid1	Itgb1	T:other	2.6009
S:Fibroblast	Thbs2	Itgb1	T:other	1.81499
S:Fibroblast	Timp2	Itgb1	T:other	1.79627
S:Fibroblast	Vcam1	Itgb1	T:other	1.69564
S:Fibroblast	Rarres2	Ccrl2	T:SMC	2.25624
S:Fibroblast	Psen1	Notch3	T:SMC	3.503
S:Fibroblast	Thbs2	Notch3	T:SMC	3.77376
S:Fibroblast	Ngf	Maged1	T:SMC	1.80367
S:Fibroblast	Mfge8	Pdgfrb	T:SMC	3.30047
S:Fibroblast	Pdap1	Pdgfrb	T:SMC	3.11856
S:Fibroblast	Lama2	Itga7	T:SMC	3.72432
S:Fibroblast	Lamb1	Itga7	T:SMC	3.62226
S:Fibroblast	Lamc1	Itga7	T:SMC	4.18007
S:Fibroblast	Gnas	Ptgir	T:SMC	1.74307
S:Fibroblast	Ntn1	Unc5b	T:SMC	1.57362
S:Fibroblast	Gnai2	S1pr3	T:SMC	1.83966
S:Fibroblast	Mmp2	Sdc2	T:SMC	2.33488
S:Fibroblast	Pgf	Nrp1	T:SMC	2.12603
S:Fibroblast	Sema3c	Nrp1	T:SMC	1.90598
S:Fibroblast	Fgf2	Sdc1	T:SMC	1.77824
S:Fibroblast	Hspg2	Sdc1	T:SMC	2.33799
S:Fibroblast	Lpl	Sdc1	T:SMC	2.86314
S:Fibroblast	Igfbp4	Lrp6	T:SMC	2.51485
S:Fibroblast	Col4a4	Itgav	T:SMC	1.61062
S:Fibroblast	Fbn1	Itgav	T:SMC	1.98872
S:Fibroblast	Lamb1	Itgav	T:SMC	1.79091
S:Fibroblast	Lamc1	Itgav	T:SMC	2.33573
S:Fibroblast	Nid1	Itgav	T:SMC	1.73424
S:Fibroblast	Col1a1	Itga1	T:SMC	1.77426
S:Fibroblast	Col1a2	Itga1	T:SMC	2.18609
S:Fibroblast	Col4a1	Itga1	T:SMC	2.42602
S:Fibroblast	Col4a3	Itga1	T:SMC	2.22775
S:Fibroblast	Col4a4	Itga1	T:SMC	2.47739
S:Fibroblast	Col4a5	Itga1	T:SMC	2.07186
S:Fibroblast	Col5a1	Itga1	T:SMC	2.39017
S:Fibroblast	Col5a2	Itga1	T:SMC	1.95866
S:Fibroblast	Col6a1	Itga1	T:SMC	3.03898
S:Fibroblast	Col6a2	Itga1	T:SMC	2.96577
S:Fibroblast	Col6a3	Itga1	T:SMC	2.74023
S:Fibroblast	Col8a1	Itga1	T:SMC	2.01032
S:Fibroblast	Lama2	Itga1	T:SMC	2.82273
S:Fibroblast	Lamb1	Itga1	T:SMC	2.75968
S:Fibroblast	Lamc1	Itga1	T:SMC	3.31449
S:Fibroblast	C3	Cd81	T:SMC	3.03425
S:Fibroblast	C3	Cr1l	T:SMC	2.06319
S:Fibroblast	Bmp4	Bmpr2	T:SMC	2.02469
S:Fibroblast	Bmp4	Bmpr1a	T:SMC	2.05161
S:Fibroblast	App	Tnfrsf21	T:SMC	2.19186
S:Fibroblast	Cyr61	Cav1	T:SMC	1.8077
S:Fibroblast	Lpl	Lrp1	T:SMC	1.64042
S:Fibroblast	Mfap5	Notch1	T:SMC	2.64036
S:Fibroblast	Adam9	Itgb1	T:SMC	1.7512
S:Fibroblast	Col1a1	Itgb1	T:SMC	1.96966
S:Fibroblast	Col1a2	Itgb1	T:SMC	2.38348
S:Fibroblast	Col3a1	Itgb1	T:SMC	2.56256
S:Fibroblast	Col4a1	Itgb1	T:SMC	2.61041
S:Fibroblast	Col4a3	Itgb1	T:SMC	2.40715
S:Fibroblast	Col4a4	Itgb1	T:SMC	2.64878
S:Fibroblast	Col4a5	Itgb1	T:SMC	2.24826
S:Fibroblast	Col5a1	Itgb1	T:SMC	2.58357
S:Fibroblast	Col5a2	Itgb1	T:SMC	2.07806
S:Fibroblast	Col6a1	Itgb1	T:SMC	3.22238
S:Fibroblast	Col6a2	Itgb1	T:SMC	3.14817
S:Fibroblast	Col6a3	Itgb1	T:SMC	2.92563
S:Fibroblast	Fbln1	Itgb1	T:SMC	2.39018
S:Fibroblast	Fbn1	Itgb1	T:SMC	2.67489
S:Fibroblast	Hspg2	Itgb1	T:SMC	2.79742
S:Fibroblast	Lama2	Itgb1	T:SMC	3.02813
S:Fibroblast	Lama4	Itgb1	T:SMC	2.54871
S:Fibroblast	Lamb1	Itgb1	T:SMC	2.94708
S:Fibroblast	Lamc1	Itgb1	T:SMC	3.50789
S:Fibroblast	Mdk	Itgb1	T:SMC	1.69112
S:Fibroblast	Nid1	Itgb1	T:SMC	3.27941
S:Fibroblast	Thbs2	Itgb1	T:SMC	2.49349
S:Fibroblast	Timp2	Itgb1	T:SMC	2.47478
S:Fibroblast	Vcam1	Itgb1	T:SMC	2.37414
S:Fibroblast	Vcan	Itgb1	T:SMC	2.03086
S:Fibroblast	Tslp	Il7r	T:T-cell	2.99783
S:Fibroblast	Thbs2	Cd47	T:T-cell	1.53184
S:Fibroblast	Lama2	Rpsa	T:T-cell	2.76877
S:Fibroblast	Lamb2	Rpsa	T:T-cell	2.57565
S:Fibroblast	Icam1	Il2rg	T:T-cell	1.5891
S:Fibroblast	Gnai2	S1pr4	T:T-cell	1.57394
S:Fibroblast	Vcam1	Itgb7	T:T-cell	2.58499
S:Fibroblast	Thbs2	Itga4	T:T-cell	1.95601
S:Fibroblast	Vcam1	Itga4	T:T-cell	1.85566
S:Fibroblast	Cd34	Sell	T:T-cell	3.62064
S:Fibroblast	Cfh	Sell	T:T-cell	2.56293
S:Fibroblast	Vcan	Sell	T:T-cell	2.04578
S:Fibroblast	C3	Itgb2	T:T-cell	2.54498
S:Fibroblast	Cyr61	Itgb2	T:T-cell	2.00896
S:Fibroblast	Icam1	Itgb2	T:T-cell	1.5335
S:Fibroblast	Plat	Itgb2	T:T-cell	1.57885
S:Fibroblast	Vcam1	Itgb2	T:T-cell	1.69882
S:Fibroblast	C3	Cr1l	T:T-cell	1.84659
S:Fibroblast	B2m	Klrd1	T:T-cell	2.40145
S:Fibroblast	B2m	Cd3g	T:T-cell	2.99632
S:Fibroblast	B2m	Cd3d	T:T-cell	3.10093
S:Fibroblast	B2m	Cd247	T:T-cell	1.75229
S:Fibroblast	Col6a1	Itgb1	T:T-cell	1.55253
S:Fibroblast	Lamc1	Itgb1	T:T-cell	1.83804
S:Fibroblast	Nid1	Itgb1	T:T-cell	1.60956
S:Monocyte	Thbs1	Cd47	T:B-cell	1.93911
S:Monocyte	Tgfb1	Tgfbr2	T:B-cell	1.79387
S:Monocyte	Tgfb1	Cxcr4	T:B-cell	1.85618
S:Monocyte	Sema4d	Cd72	T:B-cell	2.06108
S:Monocyte	Ly86	Cd180	T:B-cell	3.56449
S:Monocyte	Il1b	Adrb2	T:B-cell	4.58247
S:Monocyte	Il18	Cd48	T:B-cell	1.64432
S:Monocyte	Icam1	Il2rg	T:B-cell	2.30875
S:Monocyte	Gnai2	S1pr4	T:B-cell	2.32684
S:Monocyte	Gnai2	S1pr1	T:B-cell	2.0965
S:Monocyte	Fn1	Itgb7	T:B-cell	2.16526
S:Monocyte	Fn1	Cd79a	T:B-cell	5.68537
S:Monocyte	Selplg	Sell	T:B-cell	4.22468
S:Monocyte	Cd14	Itga4	T:B-cell	4.71828
S:Monocyte	Fn1	Itga4	T:B-cell	2.19513
S:Monocyte	Spp1	Itga4	T:B-cell	5.918
S:Monocyte	Tgm2	Itga4	T:B-cell	1.71646
S:Monocyte	Thbs1	Itga4	T:B-cell	2.49624
S:Monocyte	C1qa	Cr1l	T:B-cell	4.67995
S:Monocyte	Tnf	Tnfrsf1a	T:EndMA-	2.11284
S:Monocyte	Thbs1	Cd47	T:EndMA-	1.78342
S:Monocyte	Tgfb1	Tgfbr2	T:EndMA-	1.77673
S:Monocyte	Tgfb1	Tgfbr1	T:EndMA-	1.64708
S:Monocyte	Tgfb1	Acvrl1	T:EndMA-	2.39136
S:Monocyte	Tgfb1	Eng	T:EndMA-	3.72531
S:Monocyte	Sema4a	Plxnd1	T:EndMA-	2.52233
S:Monocyte	Selplg	Esam	T:EndMA-	5.07477
S:Monocyte	Psen1	Notch4	T:EndMA-	1.56486
S:Monocyte	Pf4	Thbd	T:EndMA-	5.2854
S:Monocyte	Osm	Osmr	T:EndMA-	2.83917
S:Monocyte	Osm	Lifr	T:EndMA-	3.00246
S:Monocyte	Osm	Il6st	T:EndMA-	2.88631
S:Monocyte	Lpl	Gpihbp1	T:EndMA-	2.7886
S:Monocyte	Pltp	Abca1	T:EndMA-	1.88327
S:Monocyte	Il1b	Il1r1	T:EndMA-	4.64504
S:Monocyte	Il1rn	Il1r1	T:EndMA-	2.03607
S:Monocyte	Il1b	Adrb2	T:EndMA-	4.04169
S:Monocyte	Gnai2	Unc5b	T:EndMA-	1.55936
S:Monocyte	Tgm2	Tbxa2r	T:EndMA-	1.57913
S:Monocyte	Gnai2	S1pr1	T:EndMA-	2.68306
S:Monocyte	Gnai2	Ednrb	T:EndMA-	1.87518
S:Monocyte	Fn1	Robo4	T:EndMA-	2.25251
S:Monocyte	Fn1	Itga6	T:EndMA-	2.82859
S:Monocyte	Thbs1	Itga6	T:EndMA-	3.0967
S:Monocyte	Fn1	Flt4	T:EndMA-	1.58735
S:Monocyte	Thbs1	Cd36	T:EndMA-	5.052
S:Monocyte	Fn1	Itga5	T:EndMA-	1.6158
S:Monocyte	Spp1	Itga5	T:EndMA-	5.23367
S:Monocyte	Spp1	Cd44	T:EndMA-	4.56202
S:Monocyte	Calr	Scarf1	T:EndMA-	1.5328
S:Monocyte	C1qa	Cr1l	T:EndMA-	5.15141
S:Monocyte	C1qa	Cd93	T:EndMA-	7.14697
S:Monocyte	B2m	Hfe	T:EndMA-	1.89171
S:Monocyte	App	Cav1	T:EndMA-	2.97402
S:Monocyte	Bst1	Cav1	T:EndMA-	4.09651
S:Monocyte	Gnai2	Cav1	T:EndMA-	3.69222
S:Monocyte	Hras	Cav1	T:EndMA-	3.83877
S:Monocyte	Icam1	Cav1	T:EndMA-	4.06325
S:Monocyte	Ptgs2	Cav1	T:EndMA-	4.48781
S:Monocyte	Tgfb1	Cav1	T:EndMA-	4.7444
S:Monocyte	Apoe	Scarb1	T:EndMA-	4.70399
S:Monocyte	Thbs1	Scarb1	T:EndMA-	2.27102
S:Monocyte	Apoe	Lrp1	T:EndMA-	2.16235
S:Monocyte	Adam17	Notch1	T:EndMA-	1.83513
S:Monocyte	Psen1	Notch1	T:EndMA-	1.72796
S:Monocyte	Cd14	Itgb1	T:EndMA-	4.78028
S:Monocyte	F13a1	Itgb1	T:EndMA-	2.99558
S:Monocyte	Fn1	Itgb1	T:EndMA-	2.26913
S:Monocyte	Spp1	Itgb1	T:EndMA-	5.954
S:Monocyte	Tgm2	Itgb1	T:EndMA-	1.78946
S:Monocyte	Thbs1	Itgb1	T:EndMA-	2.54724
S:Monocyte	Tnf	Tnfrsf1a	T:EndMA+	1.70819
S:Monocyte	Tnf	Traf2	T:EndMA+	1.73195
S:Monocyte	Thbs1	Cd47	T:EndMA+	1.71853
S:Monocyte	Tgfb1	Tgfbr2	T:EndMA+	1.94245
S:Monocyte	Tgfb1	Tgfbr1	T:EndMA+	1.78772
S:Monocyte	Tgfb1	Cd109	T:EndMA+	1.93275
S:Monocyte	Tgfb1	Acvrl1	T:EndMA+	1.96474
S:Monocyte	Tgfb1	Tgfbr3	T:EndMA+	1.62346
S:Monocyte	Tgfb1	Eng	T:EndMA+	3.01006
S:Monocyte	Sema4a	Plxnd1	T:EndMA+	2.34011
S:Monocyte	Selplg	Esam	T:EndMA+	3.95022
S:Monocyte	Pf4	Thbd	T:EndMA+	4.66792
S:Monocyte	Osm	Osmr	T:EndMA+	2.89087
S:Monocyte	Osm	Lifr	T:EndMA+	2.64961
S:Monocyte	Osm	Il6st	T:EndMA+	3.06362
S:Monocyte	Pltp	Abca1	T:EndMA+	1.86092
S:Monocyte	Il1b	Il1r1	T:EndMA+	4.58456
S:Monocyte	Il1rn	Il1r1	T:EndMA+	1.97558
S:Monocyte	Il1b	Adrb2	T:EndMA+	3.88376
S:Monocyte	Thbs1	Sdc1	T:EndMA+	1.94775
S:Monocyte	Gnai2	S1pr1	T:EndMA+	2.50568
S:Monocyte	Gnai2	Ednrb	T:EndMA+	1.57787
S:Monocyte	Fn1	Robo4	T:EndMA+	1.67448
S:Monocyte	Fn1	Itga6	T:EndMA+	2.51477
S:Monocyte	Thbs1	Itga6	T:EndMA+	2.78287
S:Monocyte	Fn1	Itgav	T:EndMA+	1.58474
S:Monocyte	Spp1	Itgav	T:EndMA+	5.2486
S:Monocyte	Fn1	Flt4	T:EndMA+	1.54046
S:Monocyte	Thbs1	Cd36	T:EndMA+	3.07734
S:Monocyte	Fn1	Itga5	T:EndMA+	1.82288
S:Monocyte	Spp1	Itga5	T:EndMA+	5.44075
S:Monocyte	Spp1	Cd44	T:EndMA+	4.77825
S:Monocyte	Cd24a	Selp	T:EndMA+	1.78932
S:Monocyte	Selplg	Selp	T:EndMA+	2.80049
S:Monocyte	C1qa	Cr1l	T:EndMA+	4.60878
S:Monocyte	C1qa	Cd93	T:EndMA+	6.71251
S:Monocyte	B2m	Hfe	T:EndMA+	1.84965
S:Monocyte	App	Cav1	T:EndMA+	1.76093
S:Monocyte	Bst1	Cav1	T:EndMA+	2.88342
S:Monocyte	Gnai2	Cav1	T:EndMA+	2.47913
S:Monocyte	Hras	Cav1	T:EndMA+	2.62567
S:Monocyte	Icam1	Cav1	T:EndMA+	2.85016
S:Monocyte	Ptgs2	Cav1	T:EndMA+	3.27471
S:Monocyte	Tgfb1	Cav1	T:EndMA+	3.5313
S:Monocyte	Apoe	Scarb1	T:EndMA+	4.09214
S:Monocyte	Thbs1	Scarb1	T:EndMA+	1.65918
S:Monocyte	Apoe	Lrp1	T:EndMA+	2.74581
S:Monocyte	Apoe	Ldlr	T:EndMA+	3.61395
S:Monocyte	Fn1	Itga3	T:EndMA+	1.59601
S:Monocyte	Thbs1	Itga3	T:EndMA+	1.91211
S:Monocyte	Adam17	Notch1	T:EndMA+	1.61365
S:Monocyte	Psen1	Notch1	T:EndMA+	1.50648
S:Monocyte	Fn1	Itgb3	T:EndMA+	1.72805
S:Monocyte	Thbs1	Itgb3	T:EndMA+	2.03516
S:Monocyte	Cd14	Itgb1	T:EndMA+	4.86354
S:Monocyte	F13a1	Itgb1	T:EndMA+	3.07884
S:Monocyte	Fn1	Itgb1	T:EndMA+	2.35239
S:Monocyte	Spp1	Itgb1	T:EndMA+	6.03726
S:Monocyte	Tgm2	Itgb1	T:EndMA+	1.87271
S:Monocyte	Thbs1	Itgb1	T:EndMA+	2.63049
S:Monocyte	F13a1	Itga9	T:EndMA+	2.42215
S:Monocyte	Fn1	Itga9	T:EndMA+	1.6407
S:Monocyte	Spp1	Itga9	T:EndMA+	5.32757
S:Monocyte	Tnf	Tnfrsf1a	T:Fibroblast	1.69615
S:Monocyte	Thbs1	Cd47	T:Fibroblast	2.03807
S:Monocyte	Thbs1	Sdc4	T:Fibroblast	1.52539
S:Monocyte	Tgfb1	Tgfbr2	T:Fibroblast	2.32892
S:Monocyte	Tgfb1	Tgfbr1	T:Fibroblast	1.82626
S:Monocyte	Tgfb1	Acvrl1	T:Fibroblast	2.08672
S:Monocyte	Tgfb1	Tgfbr3	T:Fibroblast	2.34836
S:Monocyte	Tgfb1	Eng	T:Fibroblast	1.5811
S:Monocyte	Pf4	Thbd	T:Fibroblast	4.53231
S:Monocyte	Pdgfa	Pdgfra	T:Fibroblast	2.15798
S:Monocyte	Osm	Osmr	T:Fibroblast	2.85156
S:Monocyte	Osm	Il6st	T:Fibroblast	3.04645
S:Monocyte	Pltp	Abca1	T:Fibroblast	1.78512
S:Monocyte	Il1b	Il1r1	T:Fibroblast	4.91025
S:Monocyte	Il1rn	Il1r1	T:Fibroblast	2.30127
S:Monocyte	Thbs1	Sdc1	T:Fibroblast	1.62521
S:Monocyte	Gpi1	Amfr	T:Fibroblast	1.55596
S:Monocyte	Gnai2	S1pr3	T:Fibroblast	1.65447
S:Monocyte	Gnai2	Adcy7	T:Fibroblast	1.53006
S:Monocyte	Fn1	Sdc2	T:Fibroblast	2.872
S:Monocyte	Hras	Sdc2	T:Fibroblast	1.74773
S:Monocyte	Tgfb1	Sdc2	T:Fibroblast	3.27736
S:Monocyte	F10	F3	T:Fibroblast	2.52306
S:Monocyte	Fn1	Itgav	T:Fibroblast	1.59863
S:Monocyte	Spp1	Itgav	T:Fibroblast	5.2625
S:Monocyte	Fn1	Itga5	T:Fibroblast	1.53357
S:Monocyte	Spp1	Itga5	T:Fibroblast	5.15143
S:Monocyte	C1qa	Cr1l	T:Fibroblast	4.57731
S:Monocyte	B2m	Hfe	T:Fibroblast	1.53977
S:Monocyte	Apoe	Lrp1	T:Fibroblast	4.65827
S:Monocyte	Calr	Lrp1	T:Fibroblast	1.80337
S:Monocyte	Lrpap1	Lrp1	T:Fibroblast	1.70641
S:Monocyte	Thbs1	Lrp1	T:Fibroblast	2.6673
S:Monocyte	Cd14	Itgb1	T:Fibroblast	4.01925
S:Monocyte	F13a1	Itgb1	T:Fibroblast	2.23455
S:Monocyte	Fn1	Itgb1	T:Fibroblast	1.5081
S:Monocyte	Spp1	Itgb1	T:Fibroblast	5.19297
S:Monocyte	Thbs1	Itgb1	T:Fibroblast	1.78621
S:Monocyte	Adam10	Axl	T:Fibroblast	1.69738
S:Monocyte	Tnf	Tnfrsf1b	T:Monocyte	2.12225
S:Monocyte	Tnf	Tnfrsf1a	T:Monocyte	1.55596
S:Monocyte	Thbs1	Cd47	T:Monocyte	1.77761
S:Monocyte	Tgm2	Sdc4	T:Monocyte	1.64716
S:Monocyte	Thbs1	Sdc4	T:Monocyte	2.20394
S:Monocyte	Tgfb1	Tgfbr1	T:Monocyte	2.08719
S:Monocyte	Tgfb1	Cxcr4	T:Monocyte	1.5098
S:Monocyte	Sema4d	Cd72	T:Monocyte	3.05501
S:Monocyte	Sema4d	Plxnb2	T:Monocyte	1.6874
S:Monocyte	Pf4	Thbd	T:Monocyte	3.7981
S:Monocyte	Ly86	Cd180	T:Monocyte	3.32031
S:Monocyte	Pltp	Abca1	T:Monocyte	2.23628
S:Monocyte	Il1b	Adrb2	T:Monocyte	4.15814
S:Monocyte	Il18	Cd48	T:Monocyte	2.91604
S:Monocyte	Gnai2	C5ar1	T:Monocyte	3.87357
S:Monocyte	Rps19	C5ar1	T:Monocyte	2.7386
S:Monocyte	Fn1	Plaur	T:Monocyte	2.13779
S:Monocyte	Fn1	Itgb7	T:Monocyte	2.019
S:Monocyte	Thbs1	Itga6	T:Monocyte	1.69493
S:Monocyte	Spp1	Itgav	T:Monocyte	4.95721
S:Monocyte	Spp1	Itga5	T:Monocyte	4.97973
S:Monocyte	Fn1	Cd44	T:Monocyte	2.76518
S:Monocyte	Spp1	Cd44	T:Monocyte	6.61005
S:Monocyte	Selplg	Sell	T:Monocyte	2.68455
S:Monocyte	Cd14	Itga4	T:Monocyte	4.37214
S:Monocyte	Fn1	Itga4	T:Monocyte	1.84899
S:Monocyte	Spp1	Itga4	T:Monocyte	5.57185
S:Monocyte	Thbs1	Itga4	T:Monocyte	2.15009
S:Monocyte	Ccl2	Ccr1	T:Monocyte	4.29483
S:Monocyte	Ccl3	Ccr1	T:Monocyte	4.4378
S:Monocyte	Ccl4	Ccr1	T:Monocyte	5.44765
S:Monocyte	Hp	Itgb2	T:Monocyte	3.32229
S:Monocyte	Icam1	Itgb2	T:Monocyte	2.67414
S:Monocyte	Selplg	Itgb2	T:Monocyte	3.84866
S:Monocyte	F10	Itgam	T:Monocyte	2.74055
S:Monocyte	Hp	Itgam	T:Monocyte	2.91363
S:Monocyte	Icam1	Itgam	T:Monocyte	2.23648
S:Monocyte	Selplg	Itgam	T:Monocyte	3.26001
S:Monocyte	C1qa	Cr1l	T:Monocyte	4.39775
S:Monocyte	C1qa	Cd93	T:Monocyte	5.17683
S:Monocyte	B2m	Hfe	T:Monocyte	2.33264
S:Monocyte	Apoe	Scarb1	T:Monocyte	3.69522
S:Monocyte	Apoe	Lrp1	T:Monocyte	2.67024
S:Monocyte	Cd14	Itgb1	T:Monocyte	3.2824
S:Monocyte	Spp1	Itgb1	T:Monocyte	4.45611
S:Monocyte	Tnf	Tnfrsf1a	T:other	1.72694
S:Monocyte	Tnf	Traf2	T:other	1.68445
S:Monocyte	Thbs1	Cd47	T:other	1.60975
S:Monocyte	Thbs1	Sdc4	T:other	1.84958
S:Monocyte	Tgfb1	Tgfbr2	T:other	1.96967
S:Monocyte	Tgfb1	Tgfbr1	T:other	1.8754
S:Monocyte	Tgfb1	Acvrl1	T:other	1.93324
S:Monocyte	Tgfb1	Tgfbr3	T:other	1.84341
S:Monocyte	Tgfb1	Eng	T:other	2.19131
S:Monocyte	Selplg	Esam	T:other	2.52724
S:Monocyte	Pf4	Thbd	T:other	4.32767
S:Monocyte	Osm	Osmr	T:other	2.84513
S:Monocyte	Osm	Il6st	T:other	2.91998
S:Monocyte	Pltp	Abca1	T:other	1.78143
S:Monocyte	Il1b	Il1r1	T:other	4.91586
S:Monocyte	Il1rn	Il1r1	T:other	2.30688
S:Monocyte	Thbs1	Sdc1	T:other	2.31593
S:Monocyte	Gnai2	Unc5b	T:other	1.5464
S:Monocyte	Fn1	Sdc2	T:other	1.8121
S:Monocyte	Tgfb1	Sdc2	T:other	2.21746
S:Monocyte	F10	F3	T:other	2.00206
S:Monocyte	Fn1	Itgav	T:other	1.68316
S:Monocyte	Spp1	Itgav	T:other	5.34703
S:Monocyte	Thbs1	Cd36	T:other	1.88767
S:Monocyte	Fn1	Itga5	T:other	1.67939
S:Monocyte	Spp1	Itga5	T:other	5.29726
S:Monocyte	Spp1	Cd44	T:other	4.56736
S:Monocyte	C1qa	Cr1l	T:other	4.69572
S:Monocyte	C1qa	Cd93	T:other	4.92377
S:Monocyte	B2m	Hfe	T:other	1.5606
S:Monocyte	Ptgs2	Cav1	T:other	1.62211
S:Monocyte	Tgfb1	Cav1	T:other	1.8787
S:Monocyte	Apoe	Lrp1	T:other	3.972
S:Monocyte	Thbs1	Lrp1	T:other	1.98103
S:Monocyte	Cd14	Itgb1	T:other	4.42423
S:Monocyte	F13a1	Itgb1	T:other	2.63953
S:Monocyte	Fn1	Itgb1	T:other	1.91308
S:Monocyte	Spp1	Itgb1	T:other	5.59795
S:Monocyte	Thbs1	Itgb1	T:other	2.19119
S:Monocyte	Tnf	Tnfrsf1a	T:SMC	2.03489
S:Monocyte	Thbs1	Cd47	T:SMC	1.50891
S:Monocyte	Tgfb1	Tgfbr2	T:SMC	1.68012
S:Monocyte	Tgfb1	Acvrl1	T:SMC	1.83042
S:Monocyte	Tgfb1	Eng	T:SMC	1.8054
S:Monocyte	Sema4d	Plxnb2	T:SMC	1.75731
S:Monocyte	Selplg	Esam	T:SMC	4.05251
S:Monocyte	Psen1	Notch3	T:SMC	3.43861
S:Monocyte	Pf4	Thbd	T:SMC	3.95614
S:Monocyte	Osm	Osmr	T:SMC	2.90247
S:Monocyte	Osm	Il6st	T:SMC	2.65605
S:Monocyte	Mfge8	Pdgfrb	T:SMC	1.64097
S:Monocyte	Pdap1	Pdgfrb	T:SMC	2.66983
S:Monocyte	Pdgfa	Pdgfrb	T:SMC	3.76252
S:Monocyte	Il1b	Il1r1	T:SMC	5.06342
S:Monocyte	Il1rn	Il1r1	T:SMC	2.45444
S:Monocyte	Thbs1	Sdc1	T:SMC	2.37327
S:Monocyte	Gpi1	Amfr	T:SMC	1.66121
S:Monocyte	Gnai2	S1pr3	T:SMC	2.7705
S:Monocyte	Gnai2	Ednrb	T:SMC	1.72422
S:Monocyte	Gnai2	Ednra	T:SMC	1.69796
S:Monocyte	Fn1	Itga8	T:SMC	1.9046
S:Monocyte	Fn1	Sdc2	T:SMC	1.71715
S:Monocyte	Tgfb1	Sdc2	T:SMC	2.12251
S:Monocyte	Fn1	Itgav	T:SMC	1.50642
S:Monocyte	Spp1	Itgav	T:SMC	5.17029
S:Monocyte	Thbs1	Cd36	T:SMC	1.52329
S:Monocyte	C1qa	Cspg4	T:SMC	5.89859
S:Monocyte	C1qa	Cr1l	T:SMC	4.77696
S:Monocyte	C1qa	Cd93	T:SMC	4.81443
S:Monocyte	App	Tnfrsf21	T:SMC	1.78584
S:Monocyte	Tnf	Tnfrsf21	T:SMC	2.39753
S:Monocyte	Ptgs2	Cav1	T:SMC	1.52878
S:Monocyte	Tgfb1	Cav1	T:SMC	1.78537
S:Monocyte	Apoe	Lrp1	T:SMC	3.04251
S:Monocyte	Adam17	Notch1	T:SMC	1.52843
S:Monocyte	Adam15	Itgb1	T:SMC	1.68717
S:Monocyte	Adam17	Itgb1	T:SMC	1.57952
S:Monocyte	Cd14	Itgb1	T:SMC	5.10273
S:Monocyte	F13a1	Itgb1	T:SMC	3.31804
S:Monocyte	Fn1	Itgb1	T:SMC	2.59158
S:Monocyte	Lgals3bp	Itgb1	T:SMC	1.52121
S:Monocyte	Spp1	Itgb1	T:SMC	6.27645
S:Monocyte	Tgm2	Itgb1	T:SMC	2.11191
S:Monocyte	Thbs1	Itgb1	T:SMC	2.86969
S:Monocyte	Thbs1	Cd47	T:T-cell	1.93004
S:Monocyte	Tgfb1	Tgfbr2	T:T-cell	1.51589
S:Monocyte	Il18	Il18r1	T:T-cell	1.99283
S:Monocyte	Il18	Cd48	T:T-cell	1.94179
S:Monocyte	Icam1	Itgal	T:T-cell	1.58991
S:Monocyte	Icam1	Il2rg	T:T-cell	1.74708
S:Monocyte	Gnai2	S1pr4	T:T-cell	2.50478
S:Monocyte	Gnai2	S1pr1	T:T-cell	2.12209
S:Monocyte	Fn1	Itgb7	T:T-cell	2.78343
S:Monocyte	Cxcl16	Cxcr6	T:T-cell	3.65818
S:Monocyte	Spp1	Cd44	T:T-cell	5.01735
S:Monocyte	Selplg	Sell	T:T-cell	3.61726
S:Monocyte	Cd14	Itga4	T:T-cell	4.55325
S:Monocyte	Fn1	Itga4	T:T-cell	2.0301
S:Monocyte	Spp1	Itga4	T:T-cell	5.75297
S:Monocyte	Tgm2	Itga4	T:T-cell	1.55143
S:Monocyte	Thbs1	Itga4	T:T-cell	2.33121
S:Monocyte	Hp	Itgb2	T:T-cell	2.33963
S:Monocyte	Icam1	Itgb2	T:T-cell	1.69148
S:Monocyte	Selplg	Itgb2	T:T-cell	2.86601
S:Monocyte	C1qa	Cr1l	T:T-cell	4.56035
S:Monocyte	B2m	Klrd1	T:T-cell	4.03444
S:Monocyte	B2m	Cd3g	T:T-cell	4.62932
S:Monocyte	B2m	Cd3d	T:T-cell	4.73393
S:Monocyte	B2m	Cd247	T:T-cell	3.38528
S:Monocyte	Cd14	Itgb1	T:T-cell	3.43289
S:Monocyte	F13a1	Itgb1	T:T-cell	1.64819
S:Monocyte	Spp1	Itgb1	T:T-cell	4.60661
S:other	Thbs2	Cd47	T:B-cell	1.75059
S:other	Tgfb3	Tgfbr2	T:B-cell	1.79424
S:other	Lamb2	Rpsa	T:B-cell	2.10599
S:other	Icam1	Il2rg	T:B-cell	2.22645
S:other	Gnai2	S1pr4	T:B-cell	1.71297
S:other	Fn1	Plaur	T:B-cell	2.00798
S:other	Serpine1	Plaur	T:B-cell	1.87185
S:other	Fn1	Itgb7	T:B-cell	2.68824
S:other	Vcam1	Itgb7	T:B-cell	2.39423
S:other	Fn1	Itga4	T:B-cell	2.71811
S:other	Mdk	Itga4	T:B-cell	2.50039
S:other	Thbs1	Itga4	T:B-cell	1.79699
S:other	Thbs2	Itga4	T:B-cell	2.33072
S:other	Vcam1	Itga4	T:B-cell	2.4481
S:other	Fn1	Cd79a	T:B-cell	6.20835
S:other	Cxcl12	Cxcr4	T:B-cell	2.35343
S:other	Mdk	Sdc4	T:B-cell	1.50892
S:other	Cd34	Sell	T:B-cell	2.83772
S:other	Cfh	Sell	T:B-cell	2.77659
S:other	Vcan	Sell	T:B-cell	2.38228
S:other	C3	Cd19	T:B-cell	3.23799
S:other	C3	Cr1l	T:B-cell	1.51558
S:other	Timp3	Kdr	T:EndMA-	4.14232
S:other	Vegfc	Kdr	T:EndMA-	3.53664
S:other	Thbs2	Cd47	T:EndMA-	1.5949
S:other	Tgfb3	Tgfbr2	T:EndMA-	1.7771
S:other	Tgfb3	Tgfbr1	T:EndMA-	1.64645
S:other	Tgfb3	Acvrl1	T:EndMA-	2.22072
S:other	Ptn	Ptprb	T:EndMA-	4.21438
S:other	Tnc	Ptprb	T:EndMA-	2.89732
S:other	Pgf	Nrp2	T:EndMA-	1.5852
S:other	Vegfc	Nrp2	T:EndMA-	2.34723
S:other	Pgf	Flt1	T:EndMA-	3.05206
S:other	Vegfc	Flt1	T:EndMA-	3.33509
S:other	Ncam1	Ptpra	T:EndMA-	1.63052
S:other	Lpl	Gpihbp1	T:EndMA-	3.80036
S:other	Jag1	Notch4	T:EndMA-	1.62947
S:other	Psen1	Notch4	T:EndMA-	1.55723
S:other	Inhba	Eng	T:EndMA-	2.43961
S:other	Tgfb1	Eng	T:EndMA-	2.36046
S:other	Tgfb2	Eng	T:EndMA-	2.5334
S:other	Tgfb3	Eng	T:EndMA-	3.24167
S:other	Hbegf	Cd9	T:EndMA-	1.52049
S:other	Ntn1	Unc5b	T:EndMA-	1.57265
S:other	Gnai2	S1pr1	T:EndMA-	2.06919
S:other	Igf1	Igf1r	T:EndMA-	1.68346
S:other	Fn1	Robo4	T:EndMA-	2.77548
S:other	Slit2	Robo4	T:EndMA-	2.19181
S:other	Fgf2	Nrp1	T:EndMA-	2.8319
S:other	Pgf	Nrp1	T:EndMA-	2.4477
S:other	Efnb1	Ephb4	T:EndMA-	2.03991
S:other	Cxcl12	Ackr3	T:EndMA-	1.76039
S:other	Cthrc1	Fzd6	T:EndMA-	3.7795
S:other	Sfrp1	Fzd6	T:EndMA-	2.31134
S:other	Col6a1	Itga6	T:EndMA-	2.90365
S:other	Fn1	Itga6	T:EndMA-	3.35157
S:other	Lama2	Itga6	T:EndMA-	2.39064
S:other	Lama4	Itga6	T:EndMA-	2.46713
S:other	Lamb1	Itga6	T:EndMA-	2.37192
S:other	Lamc1	Itga6	T:EndMA-	2.3591
S:other	Thbs1	Itga6	T:EndMA-	2.39744
S:other	Thbs2	Itga6	T:EndMA-	2.93017
S:other	Mdk	Sdc3	T:EndMA-	1.7227
S:other	Ptn	Sdc3	T:EndMA-	2.92945
S:other	Col1a1	Itga1	T:EndMA-	3.92395
S:other	Col1a2	Itga1	T:EndMA-	3.5405
S:other	Col4a1	Itga1	T:EndMA-	1.97407
S:other	Col4a4	Itga1	T:EndMA-	1.58265
S:other	Col4a5	Itga1	T:EndMA-	1.82356
S:other	Col5a1	Itga1	T:EndMA-	2.43469
S:other	Col5a2	Itga1	T:EndMA-	3.04964
S:other	Col6a1	Itga1	T:EndMA-	2.29945
S:other	Col6a2	Itga1	T:EndMA-	2.26406
S:other	Col6a3	Itga1	T:EndMA-	2.07958
S:other	Col8a1	Itga1	T:EndMA-	2.09726
S:other	Lama2	Itga1	T:EndMA-	1.70945
S:other	Lamb1	Itga1	T:EndMA-	1.76172
S:other	Lamc1	Itga1	T:EndMA-	1.7399
S:other	Col1a1	Flt4	T:EndMA-	3.38891
S:other	Col1a2	Flt4	T:EndMA-	3.01246
S:other	Fn1	Flt4	T:EndMA-	2.11033
S:other	Vegfc	Flt4	T:EndMA-	1.62147
S:other	Col1a1	Cd36	T:EndMA-	5.86245
S:other	Col1a2	Cd36	T:EndMA-	5.459
S:other	Thbs1	Cd36	T:EndMA-	4.35274
S:other	Col1a1	Itga5	T:EndMA-	3.29036
S:other	Fbn1	Itga5	T:EndMA-	1.52774
S:other	Fn1	Itga5	T:EndMA-	2.13878
S:other	Tnc	Itga5	T:EndMA-	1.71274
S:other	Col1a1	Cd44	T:EndMA-	2.50071
S:other	Col1a2	Cd44	T:EndMA-	2.11826
S:other	Calr	Scarf1	T:EndMA-	1.80641
S:other	C3	Cd81	T:EndMA-	2.55294
S:other	C3	Cr1l	T:EndMA-	1.98705
S:other	C4b	Cr1l	T:EndMA-	1.8614
S:other	Col1a1	Cd93	T:EndMA-	4.45904
S:other	Col1a2	Cd93	T:EndMA-	4.08359
S:other	Col4a1	Cd93	T:EndMA-	2.61415
S:other	Col4a2	Cd93	T:EndMA-	2.73297
S:other	App	Cav1	T:EndMA-	3.66574
S:other	Cyr61	Cav1	T:EndMA-	4.75847
S:other	Gnai2	Cav1	T:EndMA-	3.07834
S:other	Hras	Cav1	T:EndMA-	4.11982
S:other	Icam1	Cav1	T:EndMA-	3.98096
S:other	Tgfb1	Cav1	T:EndMA-	3.37955
S:other	Thbs1	Scarb1	T:EndMA-	1.57177
S:other	Angptl2	Tie1	T:EndMA-	2.70475
S:other	Angptl4	Tie1	T:EndMA-	3.24263
S:other	Adm	Ramp2	T:EndMA-	1.95156
S:other	Adam17	Notch1	T:EndMA-	1.64709
S:other	Jag1	Notch1	T:EndMA-	1.84758
S:other	Mfap2	Notch1	T:EndMA-	2.39566
S:other	Mfap5	Notch1	T:EndMA-	2.28184
S:other	Psen1	Notch1	T:EndMA-	1.72034
S:other	Col1a1	Itgb1	T:EndMA-	4.03069
S:other	Col1a2	Itgb1	T:EndMA-	3.64924
S:other	Col3a1	Itgb1	T:EndMA-	3.52105
S:other	Col4a1	Itgb1	T:EndMA-	2.0698
S:other	Col4a4	Itgb1	T:EndMA-	1.66539
S:other	Col4a5	Itgb1	T:EndMA-	1.91129
S:other	Col5a1	Itgb1	T:EndMA-	2.53943
S:other	Col5a2	Itgb1	T:EndMA-	3.08038
S:other	Col6a1	Itgb1	T:EndMA-	2.39419
S:other	Col6a2	Itgb1	T:EndMA-	2.3578
S:other	Col6a3	Itgb1	T:EndMA-	2.17632
S:other	Cxcl12	Itgb1	T:EndMA-	1.89274
S:other	Fbln1	Itgb1	T:EndMA-	1.92906
S:other	Fbn1	Itgb1	T:EndMA-	2.15907
S:other	Fn1	Itgb1	T:EndMA-	2.79211
S:other	Hspg2	Itgb1	T:EndMA-	2.06257
S:other	Lama2	Itgb1	T:EndMA-	1.82619
S:other	Lama4	Itgb1	T:EndMA-	1.87168
S:other	Lamb1	Itgb1	T:EndMA-	1.86046
S:other	Lamc1	Itgb1	T:EndMA-	1.84464
S:other	Mdk	Itgb1	T:EndMA-	2.60139
S:other	Nid1	Itgb1	T:EndMA-	1.7193
S:other	Thbs1	Itgb1	T:EndMA-	1.84798
S:other	Thbs2	Itgb1	T:EndMA-	2.38072
S:other	Tnc	Itgb1	T:EndMA-	2.47807
S:other	Vcam1	Itgb1	T:EndMA-	2.4791
S:other	Vegfc	Lyve1	T:EndMA+	1.68063
S:other	Timp3	Kdr	T:EndMA+	3.02888
S:other	Vegfc	Kdr	T:EndMA+	2.4232
S:other	Timp1	Cd63	T:EndMA+	2.41815
S:other	Thbs2	Cd47	T:EndMA+	1.53001
S:other	Tgfb3	Tgfbr2	T:EndMA+	1.94281
S:other	Tgfb3	Tgfbr1	T:EndMA+	1.78709
S:other	Tgfb3	Acvrl1	T:EndMA+	1.79411
S:other	Ptn	Ptprb	T:EndMA+	3.45066
S:other	Tnc	Ptprb	T:EndMA+	2.1336
S:other	Vegfc	Nrp2	T:EndMA+	2.06883
S:other	Pgf	Flt1	T:EndMA+	1.99597
S:other	Vegfc	Flt1	T:EndMA+	2.279
S:other	Ncam1	Ptpra	T:EndMA+	1.51622
S:other	Lpl	Gpihbp1	T:EndMA+	1.54883
S:other	Jag1	Notch4	T:EndMA+	1.52682
S:other	Thbs2	Notch3	T:EndMA+	1.84259
S:other	Inhba	Eng	T:EndMA+	1.72437
S:other	Tgfb1	Eng	T:EndMA+	1.64522
S:other	Tgfb2	Eng	T:EndMA+	1.81816
S:other	Tgfb3	Eng	T:EndMA+	2.52643
S:other	Ptn	Ptprs	T:EndMA+	2.1055
S:other	Hbegf	Cd9	T:EndMA+	1.86144
S:other	Gnai2	S1pr1	T:EndMA+	1.8918
S:other	Igf1	Igf1r	T:EndMA+	1.62705
S:other	Gas6	Mertk	T:EndMA+	1.85872
S:other	Fn1	Robo4	T:EndMA+	2.19745
S:other	Slit2	Robo4	T:EndMA+	1.61378
S:other	Fn1	Plaur	T:EndMA+	1.6611
S:other	Serpine1	Plaur	T:EndMA+	1.52496
S:other	Fgf2	Nrp1	T:EndMA+	1.83524
S:other	Hspg2	Sdc1	T:EndMA+	1.50008
S:other	Mdk	Sdc1	T:EndMA+	1.8119
S:other	Ptn	Sdc1	T:EndMA+	2.81765
S:other	Tnc	Sdc1	T:EndMA+	1.76458
S:other	Efnb1	Ephb4	T:EndMA+	1.63242
S:other	Cxcl12	Cxcr4	T:EndMA+	1.58449
S:other	Cxcl12	Ackr3	T:EndMA+	1.7169
S:other	Cthrc1	Fzd6	T:EndMA+	3.68365
S:other	Sfrp1	Fzd6	T:EndMA+	2.21549
S:other	Col6a1	Itga6	T:EndMA+	2.58982
S:other	Fn1	Itga6	T:EndMA+	3.03774
S:other	Lama2	Itga6	T:EndMA+	2.07682
S:other	Lama4	Itga6	T:EndMA+	2.15331
S:other	Lamb1	Itga6	T:EndMA+	2.05809
S:other	Lamc1	Itga6	T:EndMA+	2.04527
S:other	Thbs1	Itga6	T:EndMA+	2.08362
S:other	Thbs2	Itga6	T:EndMA+	2.61635
S:other	Mdk	Sdc3	T:EndMA+	1.75219
S:other	Ptn	Sdc3	T:EndMA+	2.95894
S:other	Col1a1	Itgav	T:EndMA+	3.29229
S:other	Col1a2	Itgav	T:EndMA+	2.90884
S:other	Fbn1	Itgav	T:EndMA+	1.87368
S:other	Fn1	Itgav	T:EndMA+	2.10771
S:other	Tnc	Itgav	T:EndMA+	1.81168
S:other	Col1a1	Itga1	T:EndMA+	3.54739
S:other	Col1a2	Itga1	T:EndMA+	3.16394
S:other	Col4a1	Itga1	T:EndMA+	1.59751
S:other	Col5a1	Itga1	T:EndMA+	2.05813
S:other	Col5a2	Itga1	T:EndMA+	2.67308
S:other	Col6a1	Itga1	T:EndMA+	1.92289
S:other	Col6a2	Itga1	T:EndMA+	1.8875
S:other	Col6a3	Itga1	T:EndMA+	1.70302
S:other	Col8a1	Itga1	T:EndMA+	1.7207
S:other	Col1a1	Flt4	T:EndMA+	3.34202
S:other	Col1a2	Flt4	T:EndMA+	2.96557
S:other	Fn1	Flt4	T:EndMA+	2.06344
S:other	Vegfc	Flt4	T:EndMA+	1.57459
S:other	Col1a1	Ddr2	T:EndMA+	2.36717
S:other	Col3a1	Ddr2	T:EndMA+	1.84153
S:other	Col1a1	Cd36	T:EndMA+	3.88779
S:other	Col1a2	Cd36	T:EndMA+	3.48434
S:other	Thbs1	Cd36	T:EndMA+	2.37809
S:other	Col1a1	Itga5	T:EndMA+	3.49743
S:other	Fbn1	Itga5	T:EndMA+	1.73482
S:other	Fn1	Itga5	T:EndMA+	2.34585
S:other	Tnc	Itga5	T:EndMA+	1.91982
S:other	Col1a1	Cd44	T:EndMA+	2.71694
S:other	Col1a2	Cd44	T:EndMA+	2.33449
S:other	C3	Cd81	T:EndMA+	1.92772
S:other	Col1a1	Cd93	T:EndMA+	4.02458
S:other	Col1a2	Cd93	T:EndMA+	3.64913
S:other	Col4a1	Cd93	T:EndMA+	2.17969
S:other	Col4a2	Cd93	T:EndMA+	2.29851
S:other	Bmp4	Bmpr2	T:EndMA+	1.55321
S:other	Igf1	Insr	T:EndMA+	1.83858
S:other	App	Cav1	T:EndMA+	2.45265
S:other	Cyr61	Cav1	T:EndMA+	3.54538
S:other	Gnai2	Cav1	T:EndMA+	1.86525
S:other	Hras	Cav1	T:EndMA+	2.90673
S:other	Icam1	Cav1	T:EndMA+	2.76787
S:other	Tgfb1	Cav1	T:EndMA+	2.16646
S:other	Angptl2	Tie1	T:EndMA+	2.05147
S:other	Angptl4	Tie1	T:EndMA+	2.58935
S:other	Fn1	Itga3	T:EndMA+	2.11898
S:other	Jag1	Notch1	T:EndMA+	1.62609
S:other	Mfap2	Notch1	T:EndMA+	2.17418
S:other	Mfap5	Notch1	T:EndMA+	2.06035
S:other	Col1a2	Itgb3	T:EndMA+	3.08416
S:other	Cyr61	Itgb3	T:EndMA+	1.67449
S:other	Fbn1	Itgb3	T:EndMA+	1.98899
S:other	Fn1	Itgb3	T:EndMA+	2.25103
S:other	Adam15	Itgb1	T:EndMA+	1.56044
S:other	Col1a1	Itgb1	T:EndMA+	4.11394
S:other	Col1a2	Itgb1	T:EndMA+	3.73249
S:other	Col3a1	Itgb1	T:EndMA+	3.60431
S:other	Col4a1	Itgb1	T:EndMA+	2.15306
S:other	Col4a4	Itgb1	T:EndMA+	1.74864
S:other	Col4a5	Itgb1	T:EndMA+	1.99455
S:other	Col5a1	Itgb1	T:EndMA+	2.62268
S:other	Col5a2	Itgb1	T:EndMA+	3.16363
S:other	Col6a1	Itgb1	T:EndMA+	2.47744
S:other	Col6a2	Itgb1	T:EndMA+	2.44105
S:other	Col6a3	Itgb1	T:EndMA+	2.25957
S:other	Cxcl12	Itgb1	T:EndMA+	1.976
S:other	Fbln1	Itgb1	T:EndMA+	2.01231
S:other	Fbn1	Itgb1	T:EndMA+	2.24233
S:other	Fn1	Itgb1	T:EndMA+	2.87536
S:other	Hspg2	Itgb1	T:EndMA+	2.14582
S:other	Lama2	Itgb1	T:EndMA+	1.90944
S:other	Lama4	Itgb1	T:EndMA+	1.95493
S:other	Lamb1	Itgb1	T:EndMA+	1.94371
S:other	Lamc1	Itgb1	T:EndMA+	1.92789
S:other	Mdk	Itgb1	T:EndMA+	2.68465
S:other	Nid1	Itgb1	T:EndMA+	1.80255
S:other	Thbs1	Itgb1	T:EndMA+	1.93124
S:other	Thbs2	Itgb1	T:EndMA+	2.46397
S:other	Timp2	Itgb1	T:EndMA+	1.55291
S:other	Tnc	Itgb1	T:EndMA+	2.56133
S:other	Vcam1	Itgb1	T:EndMA+	2.56235
S:other	Vcan	Itgb1	T:EndMA+	1.52073
S:other	Fn1	Itga9	T:EndMA+	2.16368
S:other	Tnc	Itga9	T:EndMA+	1.89164
S:other	Vcam1	Itga9	T:EndMA+	1.87267
S:other	Timp1	Cd63	T:Fibroblast	3.57753
S:other	Thbs2	Cd47	T:Fibroblast	1.84955
S:other	Tgfb2	Tgfbr2	T:Fibroblast	1.72001
S:other	Tgfb3	Tgfbr2	T:Fibroblast	2.32929
[truncated: 734 more rows]

## Sheet: Figure Supplement 15d and e
Sample	dd CT SM22 to d0	dd CT CNN1 to d0	Treatment	Supplement	N	Timepoint
1	1.07788	0.84357	FM		1	d0
2	0.612484	0.781524	FM		2	d0
3	1.51472	1.51683	FM		3	d0
4	0.861548	0.440542	FM		1	d3
5	0.55473	0.59667	FM		2	d3
6	0.455419	0.23533	FM		3	d3
7	33.4574	28.6287	DM	TgfbII	1	d3
8	65.3952	125.115	DM	TgfbII	2	d3
9	46.7763	65.965	DM	TgfbII	3	d3
10	142.376	1163.7	DM	TgfbII	1	d7
11	198.398	1549.7	DM	TgfbII	2	d7
12	97.2324	562.796	DM	TgfbII	3	d7
13	2.29784	2.01048	DM+FM	TgfbII	1	d3+d7
14	2.10643	1.83949	DM+FM	TgfbII	2	d3+d7
15	1.74302	1.04156	DM+FM	TgfbII	3	d3+d7
16	0.338583	0.343352	FM		1	d7
17	0.355383	0.700464	FM		2	d7
18	0.231391	0.309851	FM		3	d7
19	29.1349	26.4447	DM	TgfbI + Il1b	1	d3
20	49.1708	55.7873	DM	TgfbI + Il1b	2	d3
21	33.144	42.4837	DM	TgfbI + Il1b	3	d3
22	144.933	752.077	DM	TgfbI + Il1b	1	d7
23	118.99	721.513	DM	TgfbI + Il1b	2	d7
24	112.097	805.894	DM	TgfbI + Il1b	3	d7
25	27.8192	45.5554	DM+FM	TgfbI + Il1b	1	d3+d7
26	17.1408	46.5172	DM+FM	TgfbI + Il1b	2	d3+d7
27	28.2557	38.5444	DM+FM	TgfbI + Il1b	3	d3+d7
28	5.90812	3.49458	DM	L-NAME	1	d3
29	4.91697	4.95252	DM	L-NAME	2	d3
30	5.83426	3.19758	DM	L-NAME	3	d3
31	41.1283	66.2761	DM	TgfbII + L-NAME	1	d3
33	67.114	170.829	DM	TgfbII + L-NAME	3	d3
32	38.2409	48.3349	DM	TgfbII + L-NAME	2	d3
34	126.915	1102.3	DM	TgfbII + L-NAME	1	d7
35	176.054	1941.48	DM	TgfbII + L-NAME	2	d7
36	118.078	857.443	DM	TgfbII + L-NAME	3	d7
37	1.65246	0.349717	DM+FM	TgfbII + L-NAME	1	d3+d7
38	2.15089	1.86138	DM+FM	TgfbII + L-NAME	2	d3+d7
39	1.55149	0.720578	DM+FM	TgfbII + L-NAME	3	d3+d7
40	16.583	9.65837	DM	L-NAME	1	d7
41	20.7211	21.7675	DM	L-NAME	2	d7
42	23.5201	20.5127	DM	L-NAME	3	d7
43	30.046	42.0326	DM	TgfbI+Il1b+L-NAME	1	d3
44	45.8675	70.7699	DM	TgfbI+Il1b+L-NAME	2	d3
45	44.5179	75.6938	DM	TgfbI+Il1b+L-NAME	3	d3
46	128.481	778.848	DM	TgfbI+Il1b+L-NAME	1	d7
47	126.027	740.141	DM	TgfbI+Il1b+L-NAME	2	d7
48	134.521	564.941	DM	TgfbI+Il1b+L-NAME	3	d7
49	20.0255	30.0845	DM+FM	TgfbI+Il1b+L-NAME	1	d3+d7
50	15.788	22.1634	DM+FM	TgfbI+Il1b+L-NAME	2	d3+d7
51	27.3333	46.3916	DM+FM	TgfbI+Il1b+L-NAME	3	d3+d7

## Sheet: Figure Supplement 15f and g
Sample	dd CT SM22 to d0	dd CT CNN1 to d0	Treatment	N	Timepoint
1	1.01529	1.20079	FM	1	d0
2	1.33681	0.797371	FM	2	d0
3	0.731626	0.856169	FM	3	d0
4	0.111949	0.134998	FM	1	d11
5	0.081013	0.124629	FM	2	d11
6	0.0663473	0.248349	FM	3	d11
7	86.1338	5086.54	DM	1	d7
8	65.0452	3062.74	DM	2	d7
9	68.3294	4368.02	DM	3	d7
10	77.9423	4591.97	DM	1	d11
11	73.5723	4765.56	DM	2	d11
12	74.6865	3678.27	DM	3	d11
13	4.1598	76.3921	DM + FM	1	d7+d11
14	4.68642	81.383	DM + FM	2	d7+d11
15	3.28505	60.8776	DM + FM	3	d7+d11
16	0.0910823	0.115044	FM	1	d14
17	0.0950272	0.104792	FM	2	d14
18	0.11022	0.165515	FM	3	d14
19	93.1565	6277.41	DM	1	d10
20	90.3965	6123.82	DM	2	d10
21	67.2938	5982.34	DM	3	d10
22	72.8484	3701.02	DM	1	d14
23	62.698	3950.57	DM	2	d14
24	42.6097	4220.36	DM	3	d14
25	9.38202	300.152	DM + FM	1	d10+d14
26	11.9302	492.931	DM + FM	2	d10+d14
27	10.8292	314.983	DM + FM	3	d10+d14
28	0.713394	0.984855	FM	4	d0
29	1.32573	1.22566	FM	5	d0
30	1.0648	1.01058	FM	6	d0
31	0.0813202	0.236952	FM	4	d11
33	0.0630439	0.34205	FM	6	d11
32	0.0669667	0.100008	FM	5	d11
34	75.9354	3933.14	DM	4	d7
35	74.7186	3176.78	DM	5	d7
36	84.5948	3425.38	DM	6	d7
37	92.5615	3756.2	DM	4	d11
38	100.124	4522.97	DM	5	d11
39	97.7937	3855.03	DM	6	d11
40	2.8432	46.0711	DM + FM	4	d7+d11
41	6.64883	87.9708	DM + FM	5	d7+d11
42	6.38005	86.8529	DM + FM	6	d7+d11
43	0.0814327	0.0315353	FM	4	d14
44	0.0690336	0.130121	FM	5	d14
45	0.11016	0.0750234	FM	6	d14
46	115.995	6696.85	DM	4	d10
47	83.9327	4943.84	DM	5	d10
48	86.9827	5959.56	DM	6	d10
49	67.8829	4133.78	DM	4	d14
50	61.2187	3161.54	DM	5	d14
51	55.8509	2897.63	DM	6	d14
52	9.09412	257.345	DM + FM	4	d10+d14
53	13.7329	323.881	DM + FM	5	d10+d14
54	10.4572	281.083	DM + FM	6	d10+d14

## Sheet: Supplement 16c
Phase	Treatment	Mean	SEM
G1/G0	Control DMSO	0.587193	0.00807338
G1/G0	2.5 μM Vitexicarpin	0.688241	0.00440637
G2+M	Control DMSO	0.232253	0.0190239
G2+M	2.5 μM Vitexicarpin	0.246841	0.00935574
S	Control DMSO	0.180554	0.0109505
S	2.5 μM Vitexicarpin	0.0649182	0.00494937

## Sheet: Figure Supplement 16d
Sample	dd CT SM22 toFM	dd CT CNN1 toFM	Medium	Treatment	n	Timepoint
1	1.05588	0.759376	FM	FM	1	d7
2	1.0475	1.00049	FM	FM	2	d7
3	0.904129	1.31623	FM	FM	3	d7
4	365.807	3339.72	DM	DM	1	d7
5	345.328	3511.61	DM	DM	2	d7
6	395.541	4997.14	DM	DM	3	d7
7	9.51854	22.6513	DM+FM	DM+FM + DMSO	1	d7
8	10.062	18.8548	DM+FM	DM+FM + DMSO	2	d7
9	12.5098	24.2199	DM+FM	DM+FM + DMSO	3	d7
10	71.9436	359.741	DM+FM	2.5 uM Vitexicarpin 4d	1	d7
11	65.4425	310.026	DM+FM	2.5 uM Vitexicarpin 4d	2	d7
12	69.5878	391.046	DM+FM	2.5 uM Vitexicarpin 4d	3	d7

[truncated: 1 more sheets: Figure Supplement 17d]
